# Supplementary material for: Symptomatic menopausal transition and risk of subsequent stroke
Source: PeerJ. 2019 Oct 30;7:e7964. doi: 10.7717/peerj.7964 (PMC6825412; doi:10.7717/peerj.7964)
Supplement: Supplemental Information 2 [file peerj-07-7964-s002.csv]

id	PScore	HF	INS_AMT	age	CCI	HPTbase	hyperlipidbase	dmbase	obesitybase	ckdbase	cadbase	chfbase	copdbase	paodbase	Dysarrhythmiabase	antiHPTbase	dmdrugbase	statinbase	hrtbase	estrogensbase	progestogensbase	prog_estrogensbase	aspirinbase	Antiplateletbase	Factorxabase	Thrombinbase	Warfarinbase	visit1yr	com_stroke	T
1	.305815976105785	1	33646.1538461538	46	1	0	0	0	0	0	0	0	1	0	0	0	0	0	0	0	0	0	0	0	0	0	0	18	0	11.750855578371
2	.26892867386754	0	22957.1428571429	49	0	1	0	0	0	0	0	0	0	0	0	0	0	0	0	0	0	0	0	0	0	0	0	8	0	2.58726899383984
3	.266001561692665	1	10277.0833333333	49	1	0	0	0	0	0	0	0	0	0	0	0	0	0	0	0	0	0	0	0	0	0	0	14	0	4.53935660506502
4	.32147090874872	0	16811.85	47	0	0	0	0	0	0	0	0	0	0	0	0	0	0	0	0	0	0	0	0	0	0	0	19	0	1.94387405886379
5	.366568227977055	0	60976.9230769231	47	0	0	0	0	0	0	0	0	0	0	0	0	0	0	0	0	0	0	0	0	0	0	0	30	0	7.64955509924709
6	.35024403535259	1	0	51	1	0	0	0	0	0	0	0	0	0	0	0	0	0	0	0	0	0	0	0	0	0	0	29	0	8.35318275154004
7	.359704230037613	0	13690.4444444444	47	1	0	0	0	0	0	0	0	0	0	0	0	0	0	0	0	0	0	0	0	0	0	0	22	0	1.97946611909651
8	.284739926899495	1	29500	45	2	0	0	1	0	0	0	0	1	0	0	0	0	0	0	0	0	0	0	0	0	0	0	10	0	13.1143052703628
9	.527999127207545	0	0	47	1	0	0	0	0	0	0	0	0	0	0	0	0	0	0	0	0	0	0	0	0	0	0	40	0	1.66187542778919
10	.459789425449282	1	15713.6666666667	49	1	0	0	0	0	0	0	0	0	0	0	0	0	0	1	1	0	0	0	0	0	0	0	39	0	12.8870636550308
11	.467857428339203	1	20376.9230769231	59	2	0	0	1	0	0	1	0	0	0	1	0	0	0	1	1	0	0	0	0	0	0	0	50	0	13.201916495551
12	.275919186967234	1	3388.23529411765	51	0	0	0	0	0	0	0	0	0	0	0	0	0	0	1	1	1	0	0	0	0	0	0	21	1	7.854893908282
13	.193306704267053	1	75346.1538461538	49	1	0	0	0	0	0	0	0	1	0	0	0	0	0	0	0	0	0	0	0	0	0	0	13	0	13.637234770705
14	.35445441598273	0	0	48	1	1	0	0	0	0	0	0	0	0	0	0	0	0	0	0	0	0	1	1	0	0	0	15	0	2.90759753593429
15	.278217310484998	0	9000	51	0	0	0	0	0	0	0	0	0	0	0	0	0	0	0	0	0	0	0	0	0	0	0	22	0	.80766598220397
16	.270163348530155	1	10285.7142857143	51	0	0	0	0	0	0	0	0	0	0	0	0	0	0	1	1	1	0	0	0	0	0	0	21	0	13.9493497604381
17	.174543054866724	0	16641.3333333333	48	0	0	0	0	0	0	0	0	0	1	0	0	0	0	0	0	0	0	0	0	0	0	0	8	0	.659822039698836
18	.128017404966941	0	3515.66666666667	58	0	0	0	0	0	0	0	0	0	0	0	0	0	0	0	0	0	0	0	0	0	0	0	11	0	8.85694729637235
19	.323273382301717	0	20485.7142857143	50	1	1	1	0	0	0	0	0	0	0	0	0	0	0	0	0	0	0	0	0	0	0	0	10	0	5.76317590691307
20	.53192794693488	1	9346.15384615385	60	2	0	0	0	0	0	0	0	0	0	0	0	0	0	0	0	0	0	0	0	0	0	0	72	2	10.8747433264887
21	.413485368548801	0	3395.66666666667	52	0	0	0	0	0	0	0	0	0	0	0	0	0	0	0	0	0	0	0	0	0	0	0	41	0	10.8281998631075
22	.282970932834051	1	17824.1379310345	45	0	0	0	0	0	0	0	0	0	0	0	0	0	0	0	0	0	0	0	0	0	0	0	9	0	4.54757015742642
23	.439751171303188	0	4410	45	0	0	0	0	0	0	0	0	0	0	0	0	0	0	0	0	0	0	0	0	0	0	0	27	0	6.6009582477755
24	.0599463611667951	1	0	69	5	1	1	1	0	0	0	0	0	0	0	1	1	1	1	1	1	0	0	0	0	0	0	25	0	12.3997262149213
25	.96509515188701	1	2320	64	2	1	1	0	0	0	1	0	0	0	0	1	0	0	0	0	0	0	0	0	0	0	0	157	1	3.29911019849418
26	.117606318936801	0	24515.3846153846	52	0	0	0	0	0	0	0	0	0	0	0	1	0	0	0	0	0	0	0	0	0	0	0	5	0	4.77754962354552
27	.284415797534792	1	42438.4615384615	49	2	0	0	0	0	0	0	0	1	0	0	0	0	0	0	0	0	0	0	0	0	0	0	22	0	9.79603011635866
28	.0755010449513652	1	491.913043478261	68	0	1	0	0	0	0	0	0	0	0	0	1	0	0	0	0	0	0	0	0	0	0	0	18	1	3.84941820670773
29	.248700664161286	1	11093.9166666667	49	0	0	0	0	0	0	0	0	0	0	0	0	0	0	0	0	0	0	0	0	0	0	0	13	0	4.63791923340178
30	.104910021746509	1	0	63	0	1	0	0	0	0	0	0	0	0	0	0	0	0	0	0	0	0	0	0	0	0	0	7	0	13.5386721423682
31	.332539852069492	1	2320	64	0	1	0	0	0	0	0	0	0	0	0	0	0	0	0	0	0	0	0	0	0	0	0	51	1	4.21081451060917
32	.471424462170017	1	0	74	4	1	1	1	0	0	1	0	0	0	0	0	0	0	1	0	0	1	0	1	0	0	0	73	0	11.7809719370294
33	.327727675938269	0	17612.3076923077	45	0	0	0	0	0	0	0	0	0	0	0	0	0	0	0	0	0	0	0	0	0	0	0	15	0	1.98494182067077
34	.251559565788242	1	27192.3076923077	46	0	0	0	0	0	0	0	0	0	0	0	0	0	0	0	0	0	0	0	0	0	0	0	8	0	9.7138945927447
35	.751435810664811	1	16840	46	2	1	0	0	0	0	0	0	0	0	0	0	0	0	1	0	0	1	0	0	0	0	0	57	0	5.78781656399726
36	.34343239377989	1	22084.6153846154	46	0	0	0	0	0	0	0	0	0	0	0	0	0	0	0	0	0	0	0	0	0	0	0	20	0	7.29637234770705
37	.189064681772597	1	19650	50	1	0	0	0	0	0	0	0	0	0	0	0	0	0	0	0	0	0	0	0	0	0	0	5	0	.465434633812457
38	.0977473318125146	1	1485.71428571429	60	0	0	0	0	0	0	0	0	0	0	0	0	0	0	0	0	0	0	0	0	0	0	0	7	0	13.1444216290212
39	.560273988965702	1	10500	46	0	0	0	0	0	0	0	0	0	0	0	0	0	0	1	1	1	0	0	0	0	0	0	44	0	13.2950034223135
40	.160399413637058	1	9142.85714285714	51	0	0	0	0	0	0	0	0	0	0	0	0	0	0	0	0	0	0	0	0	0	0	0	2	0	3.71252566735113
41	.275678180020705	1	14043.75	46	2	0	0	0	0	0	0	0	0	0	0	0	0	0	0	0	0	0	0	0	0	0	0	7	0	6.47775496235455
42	.147426340730635	0	22264.2857142857	51	0	0	0	0	0	0	0	0	0	0	0	0	0	0	0	0	0	0	1	1	0	0	0	3	0	2.78713210130048
43	.389549958474522	0	15797.9090909091	45	0	1	0	0	0	0	0	0	0	0	0	1	0	0	0	0	0	0	0	0	0	0	0	22	0	2.92676249144422
44	.259241635617677	0	29815.3846153846	46	0	0	0	0	0	0	0	0	0	0	1	0	0	0	0	0	0	0	0	0	0	0	0	5	0	7.56194387405886
45	.14318361343894	0	94307.6923076923	49	1	0	0	0	0	0	0	0	0	0	0	0	0	0	0	0	0	0	0	0	0	0	0	2	0	7.45242984257358
46	.287014366525421	0	5515.66666666667	47	0	0	0	0	0	0	0	0	0	0	0	0	0	0	0	0	0	0	0	0	0	0	0	13	0	5.33333333333333
47	.238789115342979	1	20924.4761904762	57	1	0	1	1	0	0	0	0	0	0	0	0	0	0	1	1	1	1	0	0	0	0	0	24	0	2.01505817932923
48	.228794245434006	1	0	50	0	0	0	0	0	0	0	0	0	0	0	0	0	0	0	0	0	0	0	0	0	0	0	11	0	4.17522245037645
49	.17401703923519	0	18000	61	1	0	1	0	0	0	1	0	0	0	0	0	0	1	0	0	0	0	1	1	0	0	0	24	0	.758384668035592
50	.240841944302529	0	1937.57894736842	65	2	0	0	0	0	0	0	0	0	0	0	0	0	0	0	0	0	0	0	0	0	0	0	47	2	6.34086242299795
51	.0986684502131518	0	154.411764705882	77	2	1	0	0	0	0	0	0	1	0	1	0	0	0	0	0	0	0	0	0	0	0	0	35	0	7.92060232717317
52	.0354349295679335	1	15012.1666666667	77	1	0	0	0	0	0	0	0	0	0	0	1	0	0	0	0	0	0	0	0	0	0	0	27	0	11.6851471594798
53	.23549111294417	1	20376.9230769231	48	3	0	0	0	0	0	1	1	0	0	0	1	0	0	0	0	0	0	0	0	0	0	1	22	0	1.99315537303217
54	.573770943243255	1	9558.14285714286	45	0	0	0	0	0	0	0	0	0	0	0	0	0	0	0	0	0	0	0	0	0	0	0	43	0	3.74264202600958
55	.275760065734928	1	14208.7692307692	46	0	0	0	0	0	0	0	0	0	0	0	0	0	0	1	0	0	1	0	0	0	0	0	10	0	13.1854893908282
56	.321512483269957	1	39353.3333333333	54	1	0	0	0	0	0	1	0	0	0	0	0	0	0	1	1	0	0	0	0	0	0	0	29	0	2.19301848049281
57	.242945283161326	0	8284.61538461538	49	0	0	1	0	0	0	0	0	0	0	0	0	0	1	0	0	0	0	0	0	0	0	0	13	0	2.91854893908282
58	.547092929891346	1	10961.5384615385	50	1	1	0	0	0	0	1	0	0	0	0	1	0	0	0	0	0	0	0	0	0	0	0	42	0	6.53798767967146
59	.153088543848457	0	20064.7058823529	57	0	1	0	0	0	0	0	0	0	0	0	1	0	0	0	0	0	0	0	0	0	0	0	16	1	1.91375770020534
60	.277206104886873	0	20376.9230769231	46	1	1	0	0	0	0	0	0	0	0	0	1	0	0	0	0	0	0	0	0	0	0	0	9	0	.876112251882272
61	.244809645303159	1	20376.9230769231	62	2	1	0	0	0	0	0	0	0	0	0	1	0	0	0	0	0	0	0	0	0	0	0	42	0	13.3305954825462
62	.264732629134045	0	22963.6363636364	45	0	0	0	0	0	0	0	0	0	0	0	0	0	0	0	0	0	0	0	0	0	0	0	7	0	7.55373032169747
63	.359325376523314	0	20376.9230769231	53	2	0	0	0	0	0	0	0	0	0	0	0	0	0	0	0	0	0	0	0	0	0	0	36	0	5.99315537303217
64	.332111243071786	0	14400	49	0	0	0	0	0	0	0	0	0	0	0	0	0	0	0	0	0	0	0	0	0	0	0	25	0	11.8028747433265
65	.734598191987256	1	22338.4615384615	48	3	0	0	0	0	0	0	0	0	0	0	0	0	0	0	0	0	0	0	0	0	0	0	68	0	10.17659137577
66	.108568372446234	0	20376.9230769231	63	4	0	0	0	0	0	0	0	0	0	0	1	0	0	1	1	1	0	0	0	0	0	0	23	0	5.90006844626968
67	.127112070353756	1	21795.1052631579	58	4	0	0	1	0	0	0	0	0	0	1	1	1	1	1	1	0	0	0	1	0	0	0	39	0	1.7056810403833
68	.194143928913209	0	24492.3076923077	50	0	0	0	0	0	0	0	0	0	0	0	0	0	0	0	0	0	0	0	0	0	0	0	8	0	6.72142368240931
69	.138263330898773	0	10707.6923076923	69	2	1	0	0	0	0	0	0	0	0	0	0	0	0	0	0	0	0	0	0	0	0	0	29	0	9.98220396988364
70	.188932892377843	1	8471.42857142857	53	1	0	0	0	0	0	0	0	0	0	0	0	0	0	0	0	0	0	0	0	0	0	0	11	0	8.47091033538672
71	.69247691932299	1	16340	45	1	0	0	0	0	0	0	0	0	0	0	0	0	0	0	0	0	0	0	0	0	0	0	57	2	11.5126625598905
72	.309525577375389	1	21969.2307692308	49	1	1	0	0	0	0	0	0	1	0	0	1	0	0	0	0	0	0	0	0	0	0	0	24	0	12.4243668720055
73	.335791254582293	0	15763.1538461538	52	0	0	0	0	0	0	0	0	0	0	0	0	0	0	0	0	0	0	0	0	0	0	0	33	0	2.87748117727584
74	.261254794738256	1	20376.9230769231	50	3	0	0	0	0	0	0	0	0	0	0	0	0	0	0	0	0	0	0	0	0	0	0	14	0	11.5947980835044
75	.526906193346962	0	12933.3333333333	45	0	0	0	0	0	0	0	0	0	0	0	0	0	0	0	0	0	0	0	0	0	0	0	38	2	5.38535249828884
76	.0966686666196236	1	49400	58	1	0	0	0	0	0	0	0	0	0	0	0	0	0	0	0	0	0	0	0	0	0	0	6	0	2.5845311430527
77	.286639889728569	0	15043.8461538462	49	0	0	0	0	0	0	0	0	0	0	0	0	0	0	0	0	0	0	0	0	0	0	0	19	0	6.85284052019165
78	.364799959836824	0	21838.4615384615	49	0	0	0	0	0	0	0	0	0	0	0	0	0	0	0	0	0	0	0	0	0	0	0	30	0	1.9192334017796
79	.391371599207915	0	15354.1428571429	45	1	0	0	1	0	0	0	0	0	0	0	0	1	0	0	0	0	0	0	0	0	0	0	39	0	5.71115674195756
80	.503885653649765	0	16500	46	2	0	0	0	0	1	0	0	0	0	0	0	0	0	0	0	0	0	0	0	0	0	0	48	2	4.74743326488706
81	.264830731287724	1	58585.1176470588	45	0	0	0	0	0	1	0	0	0	0	0	0	0	0	0	0	0	0	0	0	0	0	0	24	0	12.6187542778919
82	.658505256471262	0	4931.58823529412	50	2	0	0	0	0	0	0	0	0	0	0	0	0	0	0	0	0	0	0	0	0	0	0	62	0	5.99041752224504
83	.463869871231104	0	9070.46153846154	54	0	1	0	0	0	0	0	0	0	0	0	0	0	0	0	0	0	0	0	0	0	0	0	43	0	7.77549623545517
84	.341371823978324	1	25013.3333333333	48	0	0	0	0	0	0	0	0	0	0	0	0	0	0	1	0	0	1	0	0	0	0	0	25	0	7.01711156741958
85	.16324828155228	0	16282.0769230769	50	0	0	0	0	0	0	0	0	0	0	0	0	0	0	0	0	0	0	0	0	0	0	0	1	0	4.82409308692676
86	.255806514617132	1	60569.2307692308	53	4	1	0	1	0	1	0	0	0	0	0	1	1	0	0	0	0	0	0	0	0	0	0	54	1	8.57768651608487
87	.295954404941793	0	24035.2941176471	46	0	0	0	0	0	0	0	0	0	0	0	0	0	0	0	0	0	0	0	0	0	0	0	14	0	5.25667351129363
88	.365931347356979	0	2492.4	45	0	0	0	0	0	0	0	0	0	0	0	0	0	0	0	0	0	0	0	0	0	0	0	18	0	1.93839835728953
89	.333547997417271	1	28038.4615384615	45	0	0	0	0	0	0	0	0	0	0	0	0	0	0	1	1	0	0	0	0	0	0	0	17	0	12.2573579739904
90	.212587161187436	1	4259.73684210526	58	0	1	1	0	0	0	1	0	0	0	1	1	0	0	0	0	0	0	0	0	0	0	0	9	0	13.3607118412047
91	.353423989654057	1	3520	47	1	0	0	0	0	0	0	0	0	0	0	0	0	0	0	0	0	0	0	0	0	0	0	20	0	13.4811772758385
92	.0767819233224842	0	20376.9230769231	65	0	0	0	0	0	0	0	0	0	0	0	0	0	0	0	0	0	0	0	0	0	0	0	14	0	7.86584531143053
93	.280986586053758	1	12059.3	46	1	0	0	0	0	0	0	0	0	0	0	0	0	0	0	0	0	0	0	0	0	0	0	9	0	4.145106091718
94	.459471266857539	0	31195.7894736842	45	1	0	0	0	0	0	0	0	0	0	0	0	0	0	0	0	0	0	0	0	0	0	0	31	0	4.85147159479808
95	.083734863381492	1	9900	48	2	1	0	0	1	0	0	0	0	0	1	1	1	1	0	0	0	0	1	1	0	0	0	10	0	2.02600958247776
96	.376949861653206	0	20376.9230769231	58	2	1	0	0	0	0	0	0	1	0	0	0	0	0	0	0	0	0	0	0	0	0	0	44	0	1.94387405886379
97	.150396868157335	0	25838.4615384615	50	3	0	1	1	0	0	0	0	0	0	0	0	1	1	0	0	0	0	0	0	0	0	0	14	0	2.93771389459274
98	.0642274648229644	1	17007.6923076923	68	1	0	0	0	0	0	0	0	0	0	0	0	0	0	0	0	0	0	0	0	0	0	0	14	0	9.88911704312115
99	.43639682858832	1	17840	46	1	1	0	0	0	0	0	0	0	0	0	1	0	0	0	0	0	0	1	1	0	0	0	31	0	11.5811088295688
100	.585997186573061	1	21138.4615384615	50	2	0	1	0	0	0	0	0	0	0	0	0	0	0	0	0	0	0	0	0	0	0	0	49	0	3.71252566735113
101	.445138154896208	0	37466.6666666667	48	1	0	0	0	0	0	0	0	0	0	1	0	0	0	0	0	0	0	0	0	0	0	0	33	0	1.82888432580424
102	.327463282113036	0	20884.6153846154	62	3	1	1	1	0	0	1	0	0	0	0	0	0	0	0	0	0	0	0	0	0	0	0	28	0	2.92950034223135
103	.295716578328276	0	32892.3076923077	47	1	0	0	0	0	0	0	0	0	0	0	0	0	0	0	0	0	0	0	0	0	0	0	16	0	10.7898699520876
104	.492115537226334	0	4661.53846153846	58	1	1	0	0	0	0	0	0	1	0	0	1	0	0	0	0	0	0	0	0	0	0	0	66	1	4.47364818617385
105	.299105212322068	1	26500	51	0	0	0	0	0	0	0	0	0	0	0	0	0	0	1	0	0	1	0	0	0	0	0	27	0	11.9014373716632
106	.365453130185814	0	7494.85714285714	57	0	0	0	0	0	0	0	0	0	0	0	0	0	0	0	0	0	0	0	0	0	0	0	48	0	7.49349760438056
107	.203213295361578	0	96638.4615384615	45	0	0	0	0	0	0	0	0	0	0	0	0	0	0	0	0	0	0	0	0	0	0	0	6	0	12.7173169062286
108	.041140674706875	1	0	74	2	0	1	0	0	0	0	0	0	0	0	1	0	1	0	0	0	0	0	0	0	0	0	22	0	4.35044490075291
109	.571561219401133	1	11932.7777777778	47	4	0	0	0	0	0	0	0	0	0	0	0	0	0	0	0	0	0	0	0	0	0	0	42	0	6.54620123203285
110	.354502010786952	0	20076.9230769231	50	2	0	0	0	0	0	0	0	0	0	0	0	0	0	0	0	0	0	0	0	0	0	0	28	0	8.90896646132786
111	.140011161999815	0	17215.3846153846	50	1	0	0	0	0	0	0	0	0	0	0	0	1	0	0	0	0	0	0	0	0	0	0	13	0	6.65571526351814
112	.399831673733114	1	15351.9473684211	48	0	0	0	0	0	0	0	0	0	0	0	0	0	0	1	1	1	0	0	0	0	0	0	31	1	3.96714579055441
113	.382570528767792	0	23500	46	0	0	0	0	0	0	0	0	0	0	0	0	0	0	0	0	0	0	0	0	0	0	0	25	0	5.8590006844627
114	.540265825810826	0	21392.3076923077	46	0	0	0	0	0	0	0	0	0	0	0	0	0	0	0	0	0	0	0	0	0	0	0	43	0	5.76591375770021
115	.220837150575392	0	17199.8461538462	69	4	1	0	0	0	0	0	0	1	0	0	1	0	0	0	0	0	0	0	0	0	0	0	55	2	1.29226557152635
116	.259639149157958	0	25676.9230769231	47	1	0	0	0	0	0	0	0	0	0	0	0	0	0	0	0	0	0	0	0	0	0	0	10	0	8.70636550308008
117	.33598397793337	0	18600	49	0	0	0	0	0	0	0	0	0	0	0	0	0	0	0	0	0	0	0	0	0	0	0	26	0	9.04312114989733
118	.372580713043166	1	17681.5384615385	48	0	0	0	0	0	0	0	0	0	0	0	0	0	0	0	0	0	0	0	0	0	0	0	28	0	8.46543463381246
119	.436171897278488	1	18215.3846153846	50	1	0	0	0	0	0	0	0	0	0	0	1	0	0	0	0	0	0	0	0	0	0	0	48	1	7.06091718001369
120	.328194371366022	0	13803.7692307692	48	2	0	0	0	0	0	0	0	0	0	0	0	0	0	0	0	0	0	0	0	0	0	0	19	0	7.97262149212868
121	.26226473831253	1	21407.6923076923	55	0	0	0	0	0	0	0	0	0	0	0	0	0	0	1	1	1	0	0	0	0	0	0	31	0	12.580424366872
122	.213736420031977	0	0	66	1	0	0	1	0	0	0	0	0	1	0	0	1	0	0	0	0	0	1	1	0	0	0	76	2	3.14031485284052
123	.19801207162456	1	23953.8461538462	53	0	0	0	0	0	0	0	0	0	0	0	0	0	0	0	0	0	0	0	0	0	0	0	16	0	12.1642710472279
124	.337700705563106	0	20376.9230769231	76	1	1	1	1	0	0	0	0	0	0	0	0	0	0	0	0	0	0	0	0	0	0	0	75	1	.889801505817933
125	.269333346593079	0	955.666666666667	58	1	1	0	0	0	0	0	0	0	0	0	1	0	0	0	0	0	0	0	0	0	0	0	35	0	11.8439425051335
126	.213320018018554	1	32730.7692307692	58	0	0	0	0	0	0	0	0	0	0	0	0	0	0	0	0	0	0	0	0	0	0	0	32	0	11.3812457221081
127	.539247289557409	1	11778	53	1	1	0	0	0	0	0	0	0	0	0	0	0	0	1	1	0	0	0	0	0	0	0	48	1	8.61875427789185
128	.333631875131646	0	20360	47	0	0	0	0	0	0	0	0	0	0	0	0	0	0	0	0	0	0	0	0	0	0	0	21	0	5.76043805612594
129	.264460157781255	0	0	65	0	1	0	0	0	0	1	0	0	0	1	0	0	0	0	0	0	0	0	0	0	0	0	31	0	4.45995893223819
130	.19943098817811	1	11653.8461538462	51	0	1	0	0	0	0	1	0	0	0	0	1	0	0	0	0	0	0	0	0	0	0	0	1	0	11.2361396303901
131	.422363010789323	0	31213.8461538462	48	0	1	1	0	0	0	0	0	0	0	0	0	0	0	0	0	0	0	0	0	0	0	0	20	0	4.72005475701574
132	.274648591949477	0	27669.2307692308	45	0	0	0	0	0	0	0	0	0	0	0	0	0	0	0	0	0	0	0	0	0	0	0	9	0	2.54072553045859
133	.33833353047147	0	20425	50	2	0	0	0	0	0	0	0	1	0	0	0	0	0	0	0	0	0	0	0	0	0	0	29	0	5.89733059548255
134	.345945510295611	0	43750	46	1	1	0	0	0	0	0	0	0	0	0	0	0	0	0	0	0	0	0	0	0	0	0	12	0	5.27310061601643
135	.115660123800632	1	21407.1621621622	55	1	0	0	0	0	0	0	0	0	0	0	0	0	0	0	0	0	0	0	0	0	0	0	1	1	12.5886379192334
136	.407885114679723	1	24076.9230769231	48	0	0	0	0	0	0	0	0	0	0	0	0	0	0	0	0	0	0	0	0	0	0	0	33	0	12.0602327173169
137	.256632209076454	0	37507.6923076923	46	0	0	0	0	0	0	0	0	0	0	0	0	0	0	0	0	0	0	0	0	0	0	0	10	0	9.18822724161533
138	.279010558010122	1	24539.5384615385	52	0	1	0	0	0	0	0	0	0	0	0	0	0	0	1	0	0	1	0	0	0	0	0	17	0	11.211498973306
139	.164194156929609	1	48753.8461538462	52	0	0	0	0	0	0	0	0	0	0	0	0	0	0	0	0	0	0	0	0	0	0	0	10	0	.610540725530459
140	.276272078080103	0	8266.66666666667	54	0	0	0	0	0	0	0	0	0	0	0	0	0	0	0	0	0	0	0	0	0	0	0	29	1	6.40109514031485
141	.638688684134604	0	20376.9230769231	48	0	1	0	0	0	0	0	0	0	0	0	0	0	0	0	0	0	0	0	0	0	0	0	50	0	11.9534565366188
142	.204521472788987	1	12818.0588235294	49	0	0	0	0	0	0	0	0	0	0	0	0	0	0	1	1	0	0	0	0	0	0	0	6	0	11.6851471594798
143	.235212268821442	1	4319.15384615385	51	0	0	0	0	0	0	0	0	0	0	0	0	0	0	0	0	0	0	0	0	0	0	0	15	0	6.73511293634497
144	.104698872660973	1	0	67	0	0	1	0	0	0	1	0	0	0	0	0	0	1	0	0	0	0	0	0	0	0	0	19	1	2.04791238877481
145	.310989601516505	1	29846.1538461538	51	0	0	0	0	0	0	0	0	0	0	0	0	0	0	0	0	0	0	0	0	0	0	0	29	0	13.8015058179329
146	.504818509292681	0	27676.9230769231	48	1	0	1	0	0	0	0	0	0	0	0	0	0	0	0	0	0	0	0	0	0	0	0	37	0	3.86584531143053
147	.207236073864307	0	11528.5714285714	60	1	1	0	0	0	0	1	0	0	0	0	0	0	0	0	0	0	0	0	0	0	0	0	14	0	1.66187542778919
148	.283553461751167	0	27738.4615384615	51	0	0	0	0	0	0	0	0	0	0	0	0	0	0	1	1	1	0	0	0	0	0	0	25	0	7.89322381930185
149	.254878666494195	1	19223.0769230769	47	0	0	0	0	0	0	0	0	0	0	0	0	0	0	0	0	0	0	0	0	0	0	0	10	0	12.9609856262834
150	.226550030612574	0	7582.1052631579	51	0	0	0	0	0	0	0	0	0	0	0	0	0	0	0	0	0	0	0	0	0	0	0	14	0	13.8179329226557
151	.210668413157167	1	10224.7058823529	55	1	0	0	0	0	0	0	0	0	0	0	0	0	0	1	1	1	1	0	0	0	0	0	20	0	6.69678302532512
152	.363947592964281	0	18412.1764705882	49	1	0	0	0	0	0	0	0	0	0	0	0	0	0	0	0	0	0	0	0	0	0	0	28	0	2.84462696783025
153	.310347006908489	1	8580	48	0	0	0	0	0	0	0	0	0	0	0	0	0	0	0	0	0	0	0	0	0	0	0	19	0	1.11156741957563
154	.613468024198618	1	12480	49	2	1	0	0	0	0	0	0	0	0	1	0	0	0	1	1	1	0	0	0	0	0	0	41	0	1.65639972621492
155	.113407495580977	1	35538.4615384615	56	0	0	0	0	0	0	0	0	0	0	0	0	0	0	0	0	0	0	0	0	0	0	0	6	2	9.30869267624914
156	.538872963580935	1	2000	46	1	0	0	0	0	0	0	0	0	0	0	1	0	0	0	0	0	0	0	0	0	0	0	48	0	9.53867214236824
157	.694840406713236	0	20376.9230769231	66	0	1	0	0	0	0	1	0	0	0	0	0	0	0	0	0	0	0	0	0	0	0	0	93	1	3.64134154688569
158	.283558151650629	0	25476.9230769231	45	0	0	0	0	0	0	0	0	0	0	0	0	0	0	0	0	0	0	0	0	0	0	0	10	0	2.6694045174538
159	.116792887935049	1	1428.57142857143	66	2	0	0	0	0	0	1	0	0	0	0	1	0	0	0	0	0	0	0	0	0	0	0	25	1	8.82135523613963
160	.530713177085447	0	18392	47	0	0	0	0	0	0	0	0	0	0	0	0	0	0	0	0	0	0	0	0	0	0	0	44	0	8.95003422313484
161	.428984239632888	1	20376.9230769231	49	1	0	0	0	0	0	0	0	0	0	0	0	0	0	0	0	0	0	0	0	0	0	0	36	0	13.2484599589322
162	.286435436392172	1	24163.7037037037	48	1	0	1	0	0	0	0	0	0	0	0	0	0	0	1	0	0	1	0	0	0	0	0	10	0	5.89459274469541
163	.23797791240737	1	24440	48	1	0	0	0	0	0	0	0	0	0	0	0	0	0	0	0	0	0	0	0	0	0	0	9	0	11.8494182067077
164	.440106964574128	0	20376.9230769231	47	5	0	0	0	0	0	1	0	1	0	0	1	0	0	0	0	0	0	0	0	0	0	0	30	0	12.8761122518823
165	.152559197711774	1	0	56	1	0	0	0	0	0	0	0	0	0	0	0	0	0	0	0	0	0	0	0	0	0	0	10	0	4.79671457905544
166	.449980526844557	0	2635.72	45	2	0	0	0	0	0	0	0	0	0	0	0	0	0	0	0	0	0	0	0	0	0	0	25	0	8.9555099247091
167	.0234726338112819	0	955.666666666667	85	4	1	0	0	0	0	0	0	1	0	0	0	0	0	0	0	0	0	0	0	0	0	0	13	0	4.88980150581793
168	.268915475793569	1	7246.84615384615	50	0	0	0	0	0	0	0	0	0	0	0	0	0	0	1	1	0	0	0	0	0	0	0	18	0	13.7275838466804
169	.14170156497532	0	8208.76923076923	56	0	0	0	0	0	0	0	0	0	0	0	0	0	0	0	0	0	0	0	0	0	0	0	10	0	11.7371663244353
170	.22064512102386	1	23261.5384615385	49	0	0	0	0	0	0	0	0	0	0	0	0	0	0	0	0	0	0	0	0	0	0	0	10	0	4.36413415468857
171	.586449446635179	0	35838.4615384615	48	0	0	0	0	0	0	0	0	0	0	0	0	0	0	0	0	0	0	0	0	0	0	0	55	0	12.9089664613279
172	.286900902776515	1	49100	52	1	0	0	0	0	0	0	0	0	0	0	0	0	0	0	0	0	0	0	0	0	0	0	29	0	4.35865845311431
173	.446812921369916	1	25126.6666666667	52	1	0	0	0	0	0	0	0	0	0	0	0	0	0	0	0	0	0	0	0	0	0	0	46	0	9.83162217659138
174	.455941251871471	0	1722.84210526316	46	0	0	0	0	0	0	0	0	0	0	0	0	0	0	0	0	0	0	0	0	0	0	0	31	0	8.98562628336756
175	.327122982875134	1	0	50	1	1	0	0	0	0	1	0	0	0	0	1	0	0	0	0	0	0	1	1	0	0	0	17	0	12.7611225188227
176	.20197568635915	1	4678	57	1	0	0	0	0	0	0	0	0	0	0	0	0	0	1	0	0	1	0	1	0	0	0	25	0	7.77549623545517
177	.541584708741528	0	12836.8421052632	46	0	0	1	0	0	0	0	0	0	0	0	0	0	0	0	0	0	0	0	0	0	0	0	36	0	.92539356605065
178	.483263885486238	1	34492.8571428571	51	3	0	0	0	0	0	1	0	1	0	1	0	0	0	0	0	0	0	0	0	0	0	0	36	0	10.9650924024641
179	.190005252595026	0	20376.9230769231	47	0	1	0	0	1	0	0	0	0	0	0	0	0	0	0	0	0	0	0	0	0	0	0	6	0	5.75770020533881
180	.34943672378894	1	41533.3333333333	49	3	0	0	0	0	0	0	0	0	0	0	0	0	0	0	0	0	0	0	0	0	0	0	26	0	8.86242299794661
181	.388625995605376	1	14867.5294117647	51	2	0	0	0	0	0	0	0	0	0	0	0	0	0	0	0	0	0	0	0	0	0	0	34	0	7.24435318275154
182	.227245535720037	1	42292.3076923077	46	0	0	0	0	0	0	0	0	0	0	0	0	0	0	1	0	0	1	0	0	0	0	0	6	0	5.23750855578371
183	.118578444169088	1	2134.78947368421	68	1	0	0	0	0	0	1	0	0	0	0	0	0	0	0	0	0	0	0	0	0	0	0	23	1	1.13620807665982
184	.129522758470435	0	20580	58	0	0	0	0	0	0	0	0	0	1	0	0	0	0	0	0	0	0	0	0	0	0	0	23	0	3.7864476386037
185	.332982420418007	0	36984.6153846154	45	0	0	0	0	0	0	0	0	0	0	0	0	0	0	0	0	0	0	0	0	0	0	0	18	0	9.87268993839836
186	.565541876920043	0	17508.2307692308	56	0	0	0	0	0	0	0	0	0	0	0	0	0	0	0	0	0	0	0	0	0	0	0	70	0	5.96851471594798
187	.307830308038166	1	0	51	0	0	0	0	0	0	0	0	0	0	0	0	0	0	0	0	0	0	0	0	0	0	0	25	0	8.70362765229295
188	.266002923419055	0	25794.2857142857	48	0	1	0	0	0	0	0	0	0	1	0	1	0	0	0	0	0	0	0	0	0	0	0	24	0	5.94387405886379
189	.357843226770082	0	14980	47	0	0	0	0	0	0	1	0	0	0	0	0	0	0	0	0	0	0	0	0	0	0	0	15	0	9.79329226557153
190	.225283351369978	0	2462.9375	55	2	0	0	0	0	0	0	0	0	0	0	1	0	0	0	0	0	0	0	0	0	0	0	29	0	2.91307323750856
191	.3347298014734	1	2470.58823529412	58	0	0	0	0	0	0	0	0	0	0	0	0	0	0	0	0	0	0	0	0	0	0	0	46	0	12.476386036961
192	.180287697110214	1	661.241379310345	51	0	0	0	0	0	0	0	0	0	0	0	0	0	0	0	0	0	0	0	0	0	0	0	5	0	5.5441478439425
193	.235296330814716	1	20376.9230769231	50	3	0	0	0	0	0	0	0	0	0	0	1	0	0	1	1	0	0	0	0	0	0	0	19	0	13.7029431895962
194	.464797178741603	1	20376.9230769231	54	1	0	0	0	0	0	1	0	0	0	0	0	0	0	0	0	0	0	0	0	0	0	0	44	0	11.1895961670089
195	.142041518158342	0	14092	74	2	0	0	0	0	0	0	0	1	0	0	0	0	0	1	1	0	0	0	0	0	0	0	55	0	8.88980150581793
196	.671475269503818	1	49223.0769230769	49	1	0	0	0	0	0	0	0	0	0	0	0	0	0	0	0	0	0	0	0	0	0	0	68	0	1.05133470225873
197	.368102838559609	0	19206.6666666667	51	0	0	0	0	0	0	0	0	0	0	0	0	0	0	0	0	0	0	0	0	0	0	0	35	0	6.90759753593429
198	.115808510661362	1	586.461538461538	56	1	0	0	0	0	0	0	0	0	0	0	0	0	0	1	0	0	1	0	0	0	0	0	1	0	8.26557152635181
199	.273785749164316	0	83046.1538461538	54	1	0	1	0	0	0	0	0	0	0	0	0	0	0	0	0	0	0	0	0	0	0	0	30	0	1.10335386721424
200	.154207098485261	1	17964.7058823529	56	0	0	0	0	0	0	0	0	0	0	0	0	0	0	1	1	1	1	0	0	0	0	0	14	0	13.3853524982888
201	.434965759593393	0	19632.3076923077	51	0	0	0	0	0	0	0	0	0	0	0	0	0	0	0	0	0	0	0	0	0	0	0	43	0	9.98494182067077
202	.281620069958917	1	2694.26666666667	56	0	0	0	0	0	0	0	0	0	0	0	0	0	0	0	0	0	0	0	0	0	0	0	34	0	13.5359342915811
203	.250077716933189	0	20220	45	1	0	0	0	0	0	0	0	0	0	0	0	0	0	0	0	0	0	0	0	0	0	0	3	0	.350444900752909
204	.367847093306806	0	17212.1739130435	45	0	0	0	0	0	0	0	0	0	0	0	0	0	0	0	0	0	0	0	0	0	0	0	20	0	3.79466119096509
205	.193024324033418	0	2680	54	0	0	0	0	0	0	0	0	0	0	0	0	0	0	0	0	0	0	0	0	0	0	0	15	0	7.70704996577687
206	.127886665832908	0	0	59	0	0	0	0	0	0	0	0	0	0	0	0	0	0	0	0	0	0	0	0	0	0	0	13	0	4.47364818617385
207	.577606427956564	0	19200	48	2	0	0	0	0	0	0	0	0	0	0	0	0	0	0	0	0	0	0	0	0	0	0	49	0	11.9206023271732
208	.235842071239546	1	0	65	1	0	0	0	0	0	0	0	0	0	1	0	0	0	0	0	0	0	0	0	0	0	0	43	0	13.3333333333333
209	.331953700108208	0	20376.9230769231	50	3	1	1	1	0	0	0	0	0	0	0	0	1	0	0	0	0	0	0	0	0	0	0	26	0	2.98151950718686
210	.720672097198676	1	29980	45	0	0	0	0	0	0	0	0	0	0	0	0	0	0	0	0	0	0	0	0	0	0	0	64	0	11.6522929500342
211	.30024418899532	0	24457.1428571429	49	0	0	0	0	0	0	0	0	0	0	0	0	0	0	0	0	0	0	0	0	0	0	0	22	0	1.51129363449692
212	.208310415273361	0	26253.8461538462	55	0	0	0	0	0	0	0	0	0	0	0	0	0	0	0	0	0	0	0	0	0	0	0	23	0	8.82135523613963
213	.301049924916802	0	49564.6153846154	52	1	0	0	0	0	0	0	0	0	0	0	0	0	0	0	0	0	0	0	0	0	0	0	31	0	2.87748117727584
214	.324524443114937	1	20292.8571428571	54	0	0	0	0	0	0	0	0	0	0	0	0	0	0	0	0	0	0	0	0	0	0	0	37	0	12.5065023956194
215	.338229652254884	0	12415.3846153846	50	0	0	0	0	0	0	0	0	0	0	0	0	0	0	0	0	0	0	0	0	0	0	0	28	2	7.80561259411362
216	.336930194882838	0	8206.09090909091	49	0	0	0	0	0	0	1	0	0	0	1	0	0	0	0	0	0	0	0	0	0	0	0	12	0	3.79739904175222
217	.273595265231407	1	1753.04761904762	59	2	0	0	1	0	0	0	0	0	0	0	0	1	0	1	0	0	1	0	0	0	0	0	55	0	13.927446954141
218	.339689961685135	0	1347.46153846154	52	2	0	1	1	0	0	0	0	0	0	0	0	0	0	0	0	0	0	0	0	0	0	0	22	0	7.75906913073238
219	.497046834405244	1	7782.65384615385	47	3	1	0	0	0	0	0	0	0	0	0	0	0	0	0	0	0	0	0	0	0	0	0	25	0	4.90349075975359
220	.171458564453617	0	3017.46666666667	52	0	0	0	0	0	0	0	0	0	0	0	0	0	0	0	0	0	0	0	0	0	0	0	6	0	3.75906913073237
221	.347775555680722	1	29652	45	0	0	0	0	0	0	0	0	0	0	0	0	0	0	0	0	0	0	0	0	0	0	0	19	0	7.07186858316222
222	.602367711503536	0	20376.9230769231	49	1	0	0	0	0	0	0	0	0	0	0	0	0	0	0	0	0	0	0	0	0	0	0	56	0	10.9349760438056
223	.169811629675146	0	21023.0769230769	67	1	1	0	0	0	0	0	0	1	0	0	0	0	0	0	0	0	0	1	1	0	0	0	39	0	4.92813141683778
224	.260992684180963	1	15174.4285714286	54	1	0	1	0	0	0	0	0	0	0	0	0	0	0	0	0	0	0	0	0	0	0	0	20	0	.889801505817933
225	.164988756117244	0	20376.9230769231	72	3	0	0	0	0	0	1	0	0	0	0	0	0	0	0	0	0	0	0	0	0	0	0	43	2	11.4524298425736
226	.210117875316699	0	41123.0769230769	46	0	0	0	0	0	0	0	0	0	0	0	0	0	0	0	0	0	0	0	0	0	0	0	3	0	6.5845311430527
227	.216655201258623	0	0	50	0	0	0	0	0	0	0	0	0	0	0	0	0	0	0	0	0	0	0	0	0	0	0	9	0	3.44969199178645
228	.404881121801671	1	13685.9444444444	48	2	1	0	0	0	0	0	0	0	0	0	0	0	0	0	0	0	0	0	0	0	0	0	19	0	13.5797399041752
229	.483275121118375	0	16141.8	45	2	1	0	0	0	0	0	0	1	0	0	0	0	0	0	0	0	0	0	0	0	0	0	24	0	2.98699520876112
230	.303367201078838	0	40148.5	45	1	0	0	0	0	0	0	0	0	0	0	0	0	0	0	0	0	0	0	0	0	0	0	13	0	5.99041752224504
231	.154053364081403	1	29238.4615384615	54	0	0	0	0	0	0	1	0	0	0	0	0	0	0	0	0	0	0	0	0	0	0	0	2	0	8.99931553730322
232	.137697970835377	0	0	59	0	1	0	0	0	0	0	0	0	0	0	0	0	0	0	0	0	0	0	0	0	0	0	6	0	2.78165639972621
233	.28072740989871	0	4023.77777777778	46	1	0	0	0	0	0	0	0	0	0	0	0	0	0	0	0	0	0	0	0	0	0	0	8	0	3.75085557837098
234	.345673924674114	0	0	49	0	0	0	0	0	0	0	0	0	0	0	0	0	0	0	0	0	0	0	0	0	0	0	25	0	3.95345653661875
235	.326433861513589	1	19762.5	47	0	0	0	0	0	0	0	0	0	0	0	0	0	0	1	0	0	0	0	0	0	0	0	20	0	12.5667351129363
236	.350545048390729	0	27750	48	1	0	0	0	0	0	0	0	0	0	0	0	0	0	0	0	0	0	0	0	0	0	0	25	0	9.25941136208077
237	.324854834983324	0	30492.3076923077	46	1	0	0	1	0	0	0	0	0	0	0	0	1	0	0	0	0	0	0	0	0	0	0	35	0	1.76591375770021
238	.288708829368959	0	0	49	1	0	0	0	0	0	0	0	0	0	0	0	0	0	0	0	0	0	0	0	0	0	0	16	0	9.76043805612594
239	.321517373127643	1	2000	50	3	0	0	1	0	0	0	0	0	0	0	0	1	0	0	0	0	0	0	0	0	0	0	38	0	3.64681724845996
240	.526343595142275	1	25788.2352941176	49	3	1	0	0	0	0	1	0	1	0	0	0	0	0	0	0	0	0	0	0	0	0	0	30	0	11.9644079397673
241	.259286278075931	1	30415.3846153846	47	0	0	0	0	0	0	0	0	0	0	0	0	0	0	0	0	0	0	0	0	0	0	0	12	0	6.85557837097878
242	.560525586860775	1	18580	47	3	0	0	0	0	0	0	0	0	0	0	0	0	0	0	0	0	0	0	0	0	0	0	43	0	11.1978097193703
243	.260552019527461	1	17969.2307692308	51	1	0	0	0	0	0	0	0	0	0	0	1	0	0	0	0	0	0	0	0	0	0	0	28	0	11.3401779603012
244	.278940871610418	1	5853.33333333333	56	0	0	0	0	0	0	0	0	0	0	0	0	0	0	1	1	1	0	0	0	0	0	0	34	0	13.9301848049281
245	.470459696917393	1	804.083333333333	49	1	1	0	0	0	0	0	0	1	0	0	0	0	0	0	0	0	0	0	0	0	0	0	32	0	11.2854209445585
246	.316126267010773	0	18925.4230769231	49	0	1	0	0	0	0	0	0	0	0	0	1	0	0	0	0	0	0	0	0	0	0	0	23	0	6.96509240246407
247	.0452994593619076	1	4480	67	0	0	0	0	0	0	0	0	0	0	0	0	0	0	0	0	0	0	0	0	0	0	0	1	0	6.89664613278576
248	.378314812916113	1	11830.7692307692	59	0	0	0	0	0	0	0	0	0	0	0	0	0	0	0	0	0	0	0	0	0	0	0	55	0	13.3935660506502
249	.156865969165798	0	0	55	2	0	0	0	0	0	0	0	0	0	0	0	0	0	0	0	0	0	0	0	0	0	0	7	0	4.48459958932238
250	.241426680064543	0	20446.1538461538	49	0	0	0	0	0	0	0	0	0	0	0	0	0	0	0	0	0	0	0	0	0	0	0	13	2	3.56741957563313
251	.666633186270931	1	20047.0588235294	47	3	0	0	0	0	0	0	0	0	0	0	0	0	0	0	0	0	0	0	0	0	0	0	56	0	7.13210130047912
252	.215404294196837	1	56592.3076923077	52	1	0	0	0	0	0	0	0	0	0	0	0	0	0	1	0	0	1	0	0	0	0	0	19	0	10.5352498288843
253	.359566993146075	1	9793.09090909091	47	0	0	0	0	0	0	0	0	0	0	0	0	0	0	0	0	0	0	0	0	0	0	0	23	0	13.6180698151951
254	.34833229210017	0	20769.2307692308	47	1	1	0	0	0	0	0	0	0	0	0	0	0	0	0	0	0	0	0	0	0	0	0	12	0	2.86379192334018
255	.264620077908014	1	7923.75	49	0	0	0	0	0	0	0	0	0	0	0	0	0	0	0	0	0	0	0	0	0	0	0	15	0	13.0075290896646
256	.101523276266646	0	14092	72	2	0	0	0	0	0	0	0	1	0	1	0	0	0	0	0	0	0	1	1	0	0	0	37	0	8.93086926762491
257	.321139518916645	0	12119.6470588235	45	1	0	0	0	0	0	0	0	0	0	0	0	0	0	0	0	0	0	0	0	0	0	0	12	0	5.28405201916496
258	.229922942310895	0	0	50	3	1	1	1	0	0	0	0	0	0	0	1	1	0	0	0	0	0	0	0	0	0	0	18	1	5.82614647501711
259	.273114965558281	0	4481.27272727273	45	0	0	0	0	0	0	0	0	0	0	0	0	0	0	0	0	0	0	0	0	0	0	0	6	0	7.78097193702943
260	.295965235674363	1	20228.5714285714	47	0	0	0	0	0	0	0	0	0	0	0	0	0	0	0	0	0	0	0	0	0	0	0	16	0	10.444900752909
261	.19677377881843	0	29100	51	1	0	0	0	0	0	0	0	0	0	0	0	0	0	0	0	0	0	0	0	0	0	0	10	0	7.79466119096509
262	.0840791219187762	1	2287.5	57	4	1	0	1	0	0	0	0	0	0	1	1	1	0	1	1	1	0	0	0	0	0	0	2	1	12.9281314168378
263	.420458138939234	0	2902.88235294118	47	1	0	0	0	0	0	0	0	0	0	0	0	0	0	0	0	0	0	0	0	0	0	0	28	0	11.356605065024
264	.224422262798303	1	31707.8620689655	52	0	0	0	0	0	0	0	0	0	0	0	0	0	0	0	0	0	0	0	0	0	0	0	19	0	7.6933607118412
265	.285549961908855	0	6468.35294117647	45	0	0	0	0	0	0	0	0	0	0	0	0	0	0	0	0	0	0	0	0	0	0	0	8	0	5.96030116358658
266	.469483001146616	0	1653.33333333333	47	0	0	0	0	0	0	0	0	0	0	0	0	0	0	0	0	0	0	0	0	0	0	0	35	0	7.86310746064339
267	.362359523475429	0	27389.4117647059	46	0	0	0	0	0	0	0	0	0	0	0	0	0	0	0	0	0	0	0	0	0	0	0	23	0	1.61259411362081
268	.54724459401934	0	340.636363636364	49	2	0	0	1	0	0	0	0	0	0	0	0	0	0	0	0	0	0	0	0	0	0	0	45	0	4.91444216290212
269	.190380842021266	0	20376.9230769231	57	0	0	0	0	0	0	0	0	0	0	0	0	0	0	0	0	0	0	0	0	0	0	0	24	0	12.8323066392882
270	.613970515184431	1	18640	53	1	0	0	0	0	0	0	0	0	0	0	0	0	0	0	0	0	0	0	0	0	0	0	67	2	4.69541409993155
271	.234657218489687	0	0	49	1	0	0	0	0	0	0	0	0	0	0	0	0	0	0	0	0	0	0	0	0	0	0	8	0	.900752908966461
272	.266420150890904	1	33792.8571428571	46	0	0	0	0	0	0	0	0	0	0	0	0	0	0	1	1	0	0	0	0	0	0	0	11	0	12.2162902121834
273	.165893577724212	0	7911.28571428571	51	0	0	0	0	0	0	0	0	0	0	0	0	0	0	0	0	0	0	0	0	0	0	0	3	0	4.92265571526352
274	.276859711829655	1	26784.6153846154	50	1	0	0	0	0	0	0	0	0	0	0	0	0	0	0	0	0	0	0	0	0	0	0	20	0	5.50308008213552
275	.124593076367865	0	6194.85714285714	64	2	1	0	0	0	0	0	0	1	0	0	1	0	0	0	0	0	0	1	1	0	0	0	27	0	4.91444216290212
276	.399807375769506	1	3885.15384615385	54	2	1	1	0	0	0	1	0	1	0	0	1	0	1	0	0	0	0	1	1	0	0	0	39	0	12.6789869952088
277	.291027378544311	1	4402.35294117647	46	2	0	0	0	0	0	0	0	0	0	0	0	0	0	1	0	0	1	0	0	0	0	0	8	0	12.5065023956194
278	.562525549151845	0	12371.8823529412	45	4	1	1	1	1	0	1	0	1	0	0	1	1	0	0	0	0	0	0	0	0	0	0	58	0	.966461327857632
279	.228293288327728	1	4470.17391304348	49	0	0	0	0	0	0	0	0	0	0	0	0	0	0	0	0	0	0	0	0	0	0	0	9	0	4.20807665982204
280	.0640220569704768	0	20376.9230769231	74	1	0	0	0	0	0	0	0	1	0	0	1	0	0	0	0	0	0	0	0	0	0	0	41	0	1.94934976043806
281	.375547521143524	0	13163.3333333333	53	2	0	1	0	0	0	0	0	0	0	0	0	0	0	0	0	0	0	0	0	0	0	0	31	0	3.83846680355921
282	.0591175657582861	1	0	69	2	1	0	0	1	0	0	0	0	0	0	1	0	0	0	0	0	0	0	0	0	0	0	26	0	7.22518822724162
283	.201060293790285	1	20376.9230769231	67	1	0	0	0	0	0	0	0	0	0	0	0	0	0	0	0	0	0	0	0	0	0	0	49	0	11.3867214236824
284	.333441784667271	1	13971.4285714286	52	1	0	0	0	0	0	0	0	0	0	0	0	0	0	0	0	0	0	0	0	0	0	0	31	1	6.11635865845311
285	.320031366772399	0	20376.9230769231	53	2	0	0	0	0	0	0	0	0	0	0	0	0	0	0	0	0	0	0	0	0	0	0	31	0	3.94524298425736
286	.280730631827394	1	25838.4615384615	50	1	1	0	0	0	0	0	0	1	0	0	0	0	0	1	1	1	0	0	0	0	0	0	14	0	13.7440109514031
287	.557814486938528	1	12623.0769230769	45	1	0	0	0	0	0	0	0	0	0	0	1	0	0	0	0	0	0	0	0	0	0	0	49	0	13.056810403833
288	.180320478894949	1	1360.5	53	0	0	0	0	0	0	0	0	0	0	0	0	0	0	0	0	0	0	0	0	0	0	0	10	0	11.7207392197125
289	.221681266535551	0	21830.7692307692	49	0	0	0	0	0	0	0	0	0	0	0	0	0	0	0	0	0	0	0	0	0	0	0	10	0	1.81793292265572
290	.370469749961757	0	23423.0769230769	48	0	1	0	0	0	0	0	0	0	0	0	0	0	0	0	0	0	0	0	0	0	0	0	19	1	6.49691991786448
291	.293924234074528	1	18016.6666666667	46	0	0	0	0	0	0	0	0	0	0	0	0	0	0	0	0	0	0	0	0	0	0	0	13	0	3.2580424366872
292	.173827728304478	0	65046.1538461538	50	0	0	0	0	0	0	0	0	0	0	0	0	0	0	0	0	0	0	0	0	0	0	0	9	0	4.67077344284736
293	.343648344670429	1	10270.5882352941	50	0	1	0	0	0	0	0	0	0	0	0	0	0	0	1	1	1	0	0	0	0	0	0	19	1	1.81519507186858
294	.343550084399391	0	15123.7777777778	50	0	0	0	0	0	0	0	0	0	0	0	0	0	0	0	0	0	0	0	0	0	0	0	29	0	3.72621492128679
295	.260284467546452	1	75430.7692307692	48	0	0	0	0	0	0	0	0	0	0	0	0	0	0	0	0	0	0	0	0	0	0	0	20	0	7.71800136892539
296	.298236539769713	1	22188	48	0	0	0	0	0	0	0	0	0	0	0	0	0	0	1	1	0	0	0	0	0	0	0	19	0	13.7577002053388
297	.334771572837103	1	12853.8461538462	54	0	1	0	0	0	0	0	0	0	0	0	0	0	0	0	0	0	0	0	0	0	0	0	28	0	13.6071184120465
298	.173929155691692	1	20376.9230769231	54	1	0	0	0	0	0	0	0	0	0	0	0	0	0	0	0	0	0	0	0	0	0	0	12	0	11.3538672142368
299	.131145727174012	1	10327.5909090909	56	2	1	1	1	0	0	0	0	0	0	0	1	1	0	0	0	0	0	0	0	0	0	0	16	1	11.8658453114305
300	.240499306638357	0	17857.8	50	0	0	0	0	0	0	0	0	0	0	0	0	0	0	0	0	0	0	0	0	0	0	0	15	0	6.68309377138946
301	.338924198275411	1	0	58	0	1	1	0	0	0	0	0	0	0	0	1	0	1	1	1	1	0	0	0	0	0	0	47	0	13.8891170431212
302	.195917000343767	0	51153.8461538462	51	2	0	0	0	0	0	0	0	1	0	0	0	0	0	0	0	0	0	0	0	0	0	0	14	0	1.67008898015058
303	.302558669612661	0	8169.23076923077	57	0	0	0	0	0	0	0	0	0	0	0	0	0	0	0	0	0	0	0	0	0	0	0	40	1	3.54277891854894
304	.266987847261832	0	0	53	5	0	0	1	0	0	0	0	0	0	0	0	1	1	0	0	0	0	0	0	0	0	0	42	0	3.96714579055441
305	.582199134448415	0	3088.09523809524	50	1	0	0	0	0	0	0	0	0	0	0	0	0	0	0	0	0	0	0	0	0	0	0	54	2	1.89185489390828
306	.288713997474675	1	8901.07692307692	60	0	1	1	0	0	0	0	0	0	0	0	0	0	0	0	0	0	0	0	0	0	0	0	30	0	13.2128678986995
307	.323071505975586	0	24161.5384615385	49	0	0	0	0	0	0	0	0	0	0	0	0	0	0	0	0	0	0	0	0	0	0	0	25	0	.952772073921971
308	.369073777855909	0	17462.3448275862	49	0	0	0	0	0	0	0	0	0	0	0	0	0	0	0	0	0	0	0	0	0	0	0	30	0	3.94250513347023
309	.297154254246927	1	20376.9230769231	51	0	0	0	0	0	0	0	0	0	0	0	0	0	0	0	0	0	0	0	0	0	0	0	26	1	4.64613278576318
310	.244837215111488	0	20076.9230769231	49	1	0	0	0	0	0	0	0	0	0	0	0	0	0	0	0	0	0	0	0	0	0	0	12	0	5.92197125256673
311	.265639731298292	1	10473.3333333333	48	0	0	0	0	0	0	0	0	0	0	0	0	0	0	1	0	0	1	0	0	0	0	0	13	0	13.6098562628337
312	.121427952832824	0	5876.92307692308	65	1	1	1	1	0	0	0	0	0	0	0	1	0	0	0	0	0	0	0	0	0	0	0	18	0	.91170431211499
313	.582629231925083	0	29980	45	1	0	0	0	0	0	0	0	0	0	0	0	0	0	0	0	0	0	0	0	0	0	0	45	0	3.96167008898015
314	.487231294237283	1	20376.9230769231	54	3	0	0	0	0	0	0	0	1	0	0	0	0	0	0	0	0	0	0	0	0	0	0	55	0	2.08350444900753
315	.385203760762124	1	17123.0769230769	50	4	1	0	0	0	0	0	0	1	0	0	0	0	0	0	0	0	0	0	0	0	0	0	22	0	13.1526351813826
316	.423858307554632	1	124453.846153846	46	0	0	0	0	0	0	0	0	0	0	0	0	0	0	0	0	0	0	0	0	0	0	0	42	0	7.81382614647502
317	.165515103336014	0	17655.2	53	0	0	0	0	0	0	0	0	0	0	0	0	0	0	0	0	0	0	0	0	0	0	0	9	0	5.80150581793292
318	.28388696094955	0	29638.4615384615	46	0	0	0	0	0	0	0	0	0	0	0	0	0	0	0	0	0	0	0	0	0	0	0	13	0	12.9199178644764
319	.233147372837319	1	22235.2105263158	47	0	0	0	0	0	0	0	0	0	0	0	0	0	0	1	0	0	1	0	0	0	0	0	7	0	13.2511978097194
320	.181229154545645	0	20376.9230769231	52	0	0	0	0	0	0	0	0	0	0	0	0	0	0	1	0	0	1	0	0	0	0	0	10	0	.470910335386721
321	.305272071964671	1	25628.5714285714	45	0	0	0	0	0	0	0	0	0	0	0	0	0	0	0	0	0	0	0	0	0	0	0	13	0	9.45106091718001
322	.713651824596484	0	17229.2307692308	45	1	0	0	0	0	0	0	0	0	0	0	0	0	0	0	0	0	0	0	0	0	0	0	60	0	2.69130732375086
323	.340493030357553	0	20645.1851851852	45	0	0	0	0	0	0	0	0	0	0	0	0	0	0	0	0	0	0	0	0	0	0	0	17	0	9.91101984941821
324	.0694951962617093	1	0	65	1	0	0	0	0	0	0	0	1	0	0	0	0	0	1	0	0	1	0	0	0	0	0	10	2	8.2135523613963
325	.462774837843228	1	28523.0769230769	47	3	0	0	0	0	0	0	0	0	0	0	0	0	0	0	0	0	0	0	0	0	0	0	33	0	4.26283367556468
326	.59777918527168	0	19626.3157894737	46	1	0	0	0	0	0	0	0	0	0	0	0	0	0	0	0	0	0	0	0	0	0	0	48	0	9.83436002737851
327	.316860227609265	0	50920	47	1	0	0	0	0	0	0	0	0	0	0	0	0	0	0	0	0	0	0	0	0	0	0	21	0	2.88569472963723
328	.131352012557252	1	2538.46153846154	63	0	0	0	0	0	0	0	0	0	0	0	0	0	0	1	0	0	1	0	0	0	0	0	24	0	12.3559206023272
329	.207669439765667	1	20376.9230769231	48	0	0	0	0	0	0	0	0	0	0	0	0	0	0	0	0	0	0	0	0	0	0	0	5	0	13.1006160164271
330	.422341240444275	1	15212.2916666667	51	0	0	0	0	0	0	0	0	0	0	0	0	0	0	0	0	0	0	0	0	0	0	0	41	0	13.2457221081451
331	.749213948199375	1	192.153846153846	45	1	0	1	0	0	0	0	0	0	0	0	0	0	0	0	0	0	0	0	0	0	0	0	57	0	11.5400410677618
332	.186490831843767	1	20376.9230769231	52	0	0	0	0	0	0	0	0	0	0	0	0	0	0	0	0	0	0	0	0	0	0	0	11	0	8.78302532511978
333	.183991463992599	1	6882.35294117647	50	0	0	0	0	0	0	0	0	0	0	0	0	0	0	0	0	0	0	0	0	0	0	0	4	0	.416153319644079
334	.258646638125907	1	10732.3529411765	48	0	0	0	0	0	0	0	0	0	0	0	0	0	0	0	0	0	0	0	0	0	0	0	12	0	6.8062970568104
335	.272018838548646	1	10240.9090909091	55	2	1	0	0	0	0	0	0	0	0	0	1	0	1	0	0	0	0	0	0	0	0	0	35	0	8.39698836413415
336	.350192637071654	0	26230.7692307692	50	4	1	1	1	0	0	0	0	0	0	0	0	0	0	0	0	0	0	0	0	0	0	0	9	0	1.90554414784394
337	.372689697136726	1	19056.8695652174	53	3	0	0	0	0	0	0	0	0	0	0	0	0	0	0	0	0	0	0	0	0	0	0	36	0	2.35728952772074
338	.212992529336699	1	17684.6153846154	52	0	0	1	0	0	1	0	0	0	0	0	0	0	0	0	0	0	0	0	0	0	0	0	22	0	13.8316221765914
339	.457081949295959	0	21857.1428571429	47	0	0	0	0	0	0	0	0	0	0	0	0	0	0	0	0	0	0	0	0	0	0	0	36	0	2.9678302532512
340	.36058485908524	0	29707.6923076923	48	2	0	0	0	0	0	0	0	0	0	0	0	0	0	0	0	0	0	0	0	0	0	0	25	0	11.7426420260096
341	.160597390821825	0	1694.11764705882	55	2	0	0	0	0	0	0	0	0	0	0	0	0	0	0	0	0	0	0	0	0	0	0	8	0	4.71731690622861
342	.106040414422706	1	20376.9230769231	56	0	0	0	0	0	0	0	0	0	0	0	1	0	0	0	0	0	0	0	0	0	0	0	11	0	12.2655715263518
343	.296276589189074	1	25153.8461538462	51	3	0	0	0	0	0	0	0	0	0	0	0	0	0	1	1	0	0	0	0	0	0	0	22	0	12.8870636550308
344	.167088370088041	0	19240	54	2	0	0	0	0	0	0	0	0	0	0	0	0	0	0	0	0	0	0	0	0	0	0	9	0	.438056125941136
345	.327461176233093	1	11815.3846153846	51	0	0	0	0	0	0	0	0	0	0	0	0	0	0	1	1	0	1	0	0	0	0	0	29	0	13.8015058179329
346	.334461158857741	1	11884.6153846154	49	0	0	0	0	0	0	0	0	0	0	0	0	0	0	1	1	1	0	0	0	0	0	0	25	0	12.2573579739904
347	.234212647054563	1	20376.9230769231	61	3	1	0	1	0	1	0	0	1	0	0	0	1	0	0	0	0	0	0	0	0	0	0	61	0	13.7905544147844
348	.18271218221762	0	27100	54	0	0	0	0	0	0	0	0	0	0	0	0	0	0	0	0	0	0	0	0	0	0	0	16	0	3.93702943189596
349	.294377479594787	1	2320	50	0	0	0	0	0	0	0	0	0	0	0	0	0	0	0	0	0	0	0	0	0	0	0	21	0	11.047227926078
350	.308352624676089	0	0	52	2	1	1	0	0	0	0	0	0	0	0	0	0	0	0	0	0	0	0	0	0	0	0	9	0	2.92676249144422
351	.262436773231782	0	5301.07692307692	46	0	0	0	0	0	0	0	0	0	0	0	0	0	0	0	0	0	0	0	0	0	0	0	7	0	.388774811772758
352	.238494531079749	0	0	51	0	0	0	0	0	0	0	0	0	0	0	0	0	0	0	0	0	0	0	0	0	0	0	15	0	.941820670773443
353	.834757715878041	0	20292.8571428571	45	0	0	0	0	0	0	0	0	0	0	0	0	0	0	0	0	0	0	0	0	0	0	0	82	0	6.84188911704312
354	.212353343857351	0	18960	51	0	0	0	0	0	0	0	0	0	0	0	0	0	0	0	0	0	0	0	0	0	0	0	13	0	1.63997262149213
355	.313387512530161	1	75223.0769230769	46	1	0	0	0	0	0	0	0	0	0	0	0	0	0	0	0	0	0	0	0	0	0	0	21	0	10.6666666666667
356	.181032011857433	1	27406.6666666667	51	2	1	1	1	0	0	0	0	0	0	0	1	1	1	0	0	0	0	0	0	0	0	0	24	0	13.0759753593429
357	.159047787728789	0	16084.6153846154	52	0	0	0	0	0	0	0	0	0	0	0	0	0	0	0	0	0	0	0	0	0	0	0	5	0	8.80766598220397
358	.349095746457109	1	24946.1538461538	49	5	0	0	0	0	0	0	0	0	0	0	0	0	0	0	0	0	0	0	0	0	0	0	21	0	12.5201916495551
359	.120510667885166	1	955.666666666667	63	0	0	0	0	0	0	0	0	0	0	0	0	0	0	0	0	0	0	0	0	0	0	0	21	1	9.74674880219028
360	.278720349798521	1	24130.7692307692	50	0	1	0	0	0	0	0	0	0	0	0	0	0	0	0	0	0	0	0	0	0	0	0	12	0	2.54620123203285
361	.12236468382742	1	20376.9230769231	61	1	1	0	0	0	0	1	1	0	0	1	1	0	0	1	1	1	0	0	0	0	0	0	18	0	1.56878850102669
362	.173467518753885	1	19661.9047619048	51	4	0	0	0	0	0	0	0	1	0	0	0	0	0	0	0	0	0	0	0	0	0	0	3	0	8.0766598220397
363	.700664158675103	1	33566.6666666667	52	0	1	0	0	0	0	1	0	0	0	0	0	0	0	0	0	0	0	0	0	0	0	0	61	0	12.8788501026694
364	.198065931840311	0	1141.30769230769	48	0	0	0	0	0	0	0	0	0	0	0	0	0	0	0	0	0	0	0	0	0	0	0	1	0	2.97604380561259
365	.0909088659803885	0	20376.9230769231	61	2	0	0	0	0	0	0	0	0	0	0	0	1	0	0	0	0	0	0	0	0	0	0	25	0	9.4072553045859
366	.314782985882969	1	50240	48	3	0	1	0	0	0	0	0	1	0	0	0	0	0	0	0	0	0	0	0	0	0	0	17	0	4.5201916495551
367	.124824516185137	1	17229.2307692308	54	0	0	0	0	0	0	0	0	0	0	0	0	0	0	0	0	0	0	0	0	0	0	0	2	0	2.75701574264203
368	.486085950503378	1	35361.5384615385	46	1	0	0	0	0	0	0	0	0	0	0	0	0	0	0	0	0	0	0	0	0	0	0	37	0	11.709787816564
369	.0747139836753341	1	5423.07692307692	62	0	0	0	0	0	0	0	0	0	0	0	0	0	0	1	0	0	0	0	0	0	0	0	4	0	12.3832991101985
370	.48089232734652	1	15530.7692307692	47	2	0	0	0	0	0	0	0	0	0	0	0	0	0	0	0	0	0	0	0	0	0	0	35	0	8.58042436687201
371	.204610525148356	1	25861.5384615385	51	1	0	0	0	0	0	0	0	1	0	0	0	0	0	0	0	0	0	0	0	0	0	0	14	0	6.50239561943874
372	.477824214913712	1	15675	50	0	0	0	0	0	0	0	0	0	0	0	0	0	0	0	0	0	0	0	0	0	0	0	45	0	10.1519507186858
373	.190873424993013	0	32138.4615384615	54	1	0	0	0	0	0	0	0	0	0	0	0	0	1	0	0	0	0	0	0	0	0	0	24	0	6.97878165639973
374	.0986364983571294	0	26540	54	1	0	1	0	1	0	0	0	0	0	0	0	0	0	0	0	0	0	0	0	0	0	0	4	0	1.08966461327858
375	.0949852101694812	0	5236.36363636364	61	0	0	0	0	0	0	0	0	0	0	0	0	0	0	0	0	0	0	0	0	0	0	0	9	0	8.78302532511978
376	.514098910868528	0	5415.6875	48	0	0	0	0	0	0	0	0	0	0	0	0	0	0	0	0	0	0	0	0	0	0	0	43	0	11.9014373716632
377	.0608569957187146	0	12253.8461538462	63	0	0	0	0	0	0	0	0	0	0	0	0	0	0	0	0	0	0	0	0	0	0	0	1	0	9.77686516084873
378	.305595796711703	0	18166.3636363636	49	2	0	0	0	0	0	0	0	0	0	0	0	0	0	0	0	0	0	0	0	0	0	0	19	0	.788501026694045
379	.816475960811583	0	10108	46	1	0	1	0	0	0	0	0	0	0	0	0	0	0	0	0	0	0	0	0	0	0	0	72	0	1.96303901437372
380	.454096153735216	1	5907.69230769231	56	0	1	0	0	0	0	1	0	0	0	0	0	0	0	1	1	1	0	0	0	0	0	0	38	0	13.7987679671458
381	.293895713585294	0	5914.26086956522	47	0	0	0	0	0	0	0	0	0	0	0	0	0	0	0	0	0	0	0	0	0	0	0	14	0	5.87542778918549
382	.574967743526671	0	53	45	0	0	0	0	0	0	0	0	0	0	0	0	0	0	0	0	0	0	0	0	0	0	0	42	0	1.33607118412047
383	.210303603285239	1	13544.4615384615	51	0	0	0	0	0	0	0	0	0	0	0	0	0	0	0	0	0	0	0	0	0	0	0	12	0	11.6769336071184
384	.219553421468672	0	32607.6923076923	48	1	0	0	0	0	0	0	0	0	0	0	0	0	0	0	0	0	0	0	0	0	0	0	7	0	9.09514031485284
385	.41896456214416	0	4834.5	59	0	0	0	0	0	0	0	0	0	0	0	0	0	0	0	0	0	0	0	0	0	0	0	59	0	13.1498973305955
386	.264136039808805	0	13062.1052631579	50	0	0	0	0	0	0	0	0	0	0	0	0	0	0	0	0	0	0	0	0	0	0	0	18	0	5.91649555099247
387	.730801724198163	0	31758.0952380952	49	1	0	0	0	0	0	0	0	0	0	0	0	0	0	1	0	0	1	0	0	0	0	0	74	0	1.97946611909651
388	.268699975817395	0	20376.9230769231	52	3	0	0	0	0	0	0	0	0	0	0	0	0	0	0	0	0	0	0	0	0	0	0	20	0	5.91375770020534
389	.350946828575874	0	0	54	4	0	0	0	0	0	0	0	0	0	0	0	0	0	0	0	0	0	0	0	0	0	0	32	0	3.66598220396988
390	.128995004111797	0	20376.9230769231	64	0	0	0	0	0	0	0	0	0	0	0	0	0	0	0	0	0	0	0	0	0	0	0	28	0	2.76796714579055
391	.366762144066626	0	6939.53846153846	48	0	0	0	0	0	0	0	0	0	0	0	0	0	0	0	0	0	0	0	0	0	0	0	26	0	10.5215605749487
392	.43014026343713	1	17750.7692307692	45	1	0	0	0	0	0	0	0	0	0	0	0	0	0	1	1	1	0	0	0	0	0	0	26	0	7.6249144421629
393	.414884925304683	0	20792.3076923077	48	0	1	0	0	0	0	0	0	0	0	0	0	0	0	0	0	0	0	0	0	0	0	0	24	0	10.8692676249144
394	.354116922318363	1	2047.05882352941	45	1	0	0	0	0	0	0	0	0	0	0	0	0	0	0	0	0	0	0	0	0	0	0	15	0	12.0219028062971
395	.125452523255676	0	20376.9230769231	66	0	0	0	0	0	0	0	0	0	0	0	0	0	0	0	0	0	0	0	0	0	0	0	32	0	7.82477754962355
396	.281884151191733	1	22107.6923076923	53	0	0	0	0	0	0	0	0	0	0	0	0	0	0	0	0	0	0	0	0	0	0	0	29	0	12.9801505817933
397	.213339595809171	1	41322.7692307692	48	1	0	0	0	0	0	0	0	0	0	0	0	0	0	0	0	0	0	0	0	0	0	0	7	0	4.5284052019165
398	.25983354243072	0	32746.1538461538	55	0	0	0	0	0	0	0	0	0	0	0	0	0	0	0	0	0	0	0	0	0	0	0	32	1	5.97672826830938
399	.0975725191195353	0	7255.94444444444	63	0	0	0	0	0	0	0	0	0	0	0	0	0	0	0	0	0	0	0	0	0	0	0	15	0	7.91786447638604
400	.354885482537304	1	2400	56	1	0	0	1	0	0	0	0	0	0	0	0	1	0	0	0	0	0	0	0	0	0	0	60	1	6.14373716632443
401	.247568191520001	0	23920.8	46	0	0	0	0	0	0	0	0	0	0	0	0	0	0	0	0	0	0	0	0	0	0	0	7	0	.810403832991102
402	.152226723056659	0	19736.4705882353	46	1	0	0	0	0	0	0	1	0	0	0	1	0	0	0	0	0	0	0	0	0	0	1	13	1	3.83846680355921
403	.204731636807597	0	86330.7692307692	45	0	0	0	0	0	0	0	0	0	0	0	1	0	0	0	0	0	0	0	0	0	0	0	14	0	6.90759753593429
404	.329739257662393	0	7103.33333333333	45	0	0	0	0	0	0	0	0	0	0	0	0	0	0	0	0	0	0	0	0	0	0	0	14	0	11.5373032169747
405	.210744469507573	0	55369.2307692308	53	0	0	0	0	0	0	0	0	0	0	0	0	0	0	0	0	0	0	0	0	0	0	0	22	0	7.90691307323751
406	.230660572741381	0	21761.5384615385	48	0	0	0	0	0	0	0	0	0	0	0	0	0	0	0	0	0	0	0	0	0	0	0	9	0	11.8412046543463
407	.245192130265334	1	43169.2307692308	53	3	0	0	1	0	0	0	0	0	0	0	0	0	0	0	0	0	0	0	0	0	0	0	21	0	2.36824093086927
408	.259576699855529	0	1205	59	0	0	0	0	0	0	0	0	0	0	0	0	0	0	0	0	0	0	0	0	0	0	0	38	0	3.72347707049966
409	.099119554160657	0	6114.28571428571	71	0	0	0	0	0	0	0	0	0	0	0	0	0	0	0	0	0	0	0	0	0	0	0	35	0	11.7645448323066
410	.103238744963323	1	6262.09523809524	55	0	0	0	0	0	0	0	0	0	0	0	1	0	0	0	0	0	0	0	0	0	0	0	6	2	2.26694045174538
411	.394525246991584	1	147.692307692308	49	0	0	0	0	0	0	0	0	0	0	0	0	0	0	0	0	0	0	0	0	0	0	0	31	0	13.7467488021903
412	.442270638884038	0	27753.3333333333	47	0	0	0	0	0	0	0	0	0	0	0	0	0	0	0	0	0	0	0	0	0	0	0	35	0	9.927446954141
413	.309561792129764	1	21588.3076923077	47	0	0	0	0	0	0	0	0	0	0	0	0	0	0	0	0	0	0	0	0	0	0	0	18	0	12.1423682409309
414	.253841637152879	0	9385.26315789474	51	1	0	0	0	0	0	0	0	0	0	0	0	0	0	0	0	0	0	0	0	0	0	0	17	0	1.74127310061602
415	.302628583520892	1	17217.4615384615	48	0	0	0	0	0	0	0	0	0	0	0	0	0	0	0	0	0	0	0	0	0	0	0	19	0	12.7967145790554
416	.490383957537493	0	22684.6153846154	45	0	0	0	0	0	0	0	0	0	0	0	0	0	0	0	0	0	0	0	0	0	0	0	35	0	6.90212183436003
417	.084382527689765	1	7915.38461538462	66	3	1	0	0	0	0	0	0	1	0	0	0	0	0	0	0	0	0	0	0	0	0	0	7	0	7.46064339493498
418	.279539136833851	1	23146.1538461538	50	0	0	0	0	0	0	0	0	0	1	0	0	0	0	1	0	0	1	0	0	0	0	0	31	0	13.2566735112936
419	.40214077127956	0	16859.7368421053	47	0	0	0	0	0	0	0	0	0	0	0	0	0	0	0	0	0	0	0	0	0	0	0	29	0	11.5865845311431
420	.265411014421212	1	32266.6666666667	50	1	0	0	0	0	0	0	0	1	0	0	0	0	0	0	0	0	0	0	0	0	0	0	22	0	6.7378507871321
421	.176399317878663	1	19860	52	0	0	0	0	0	0	0	0	0	0	0	0	0	0	0	0	0	0	0	0	0	0	0	9	0	7.47433264887064
422	.157874444597473	1	19938.7619047619	56	0	0	0	0	0	0	0	0	0	0	0	1	0	0	0	0	0	0	0	0	0	0	0	24	0	4.02737850787132
423	.281645933662939	0	15322.7	46	2	0	0	0	0	0	0	0	0	0	0	0	0	0	0	0	0	0	0	0	0	0	0	8	0	3.73169062286105
424	.531900240492243	1	5123.07692307692	48	0	0	0	0	0	0	0	0	0	0	0	0	0	0	0	0	0	0	0	0	0	0	0	45	0	12.4791238877481
425	.251210918387124	0	24083.3333333333	48	1	0	0	0	0	0	0	0	0	0	0	0	0	0	0	0	0	0	0	0	0	0	0	11	0	9.40999315537303
426	.218722559031258	0	154.923076923077	47	0	0	0	0	0	0	0	0	0	0	0	0	0	0	0	0	0	0	0	0	0	0	0	2	0	7.74811772758385
427	.336231699319369	1	16530.7692307692	51	1	1	0	1	0	0	1	0	0	0	1	1	1	0	1	0	0	1	1	1	0	0	0	36	0	13.9301848049281
428	.371898718326489	1	14093.875	60	1	1	0	0	0	0	0	0	0	0	0	1	0	0	0	0	0	0	0	0	0	0	0	55	0	3.91512662559891
429	.462499176405473	1	27946.1538461538	46	0	1	0	0	0	0	0	0	0	0	1	0	0	0	0	0	0	0	0	0	0	0	0	21	0	13.5824777549624
430	.735677589076291	1	21189.1714285714	47	1	0	1	0	0	0	1	0	0	0	0	0	0	0	1	1	1	0	0	0	0	0	0	54	0	8.90075290896646
431	.24145359204023	0	20376.9230769231	60	0	0	0	0	0	0	0	0	0	0	0	0	0	0	0	0	0	0	0	0	0	0	0	40	0	11.9507186858316
432	.177886805199065	1	8340	50	0	0	0	0	0	0	0	0	0	0	0	0	0	0	0	0	0	0	0	0	0	0	0	3	0	4.79945242984257
433	.219551173105486	1	16681.36	50	1	0	0	0	0	0	0	0	0	0	0	0	0	0	0	0	0	0	0	0	0	0	0	10	0	9.51129363449692
434	.6379213997682	1	35384.3076923077	50	3	1	1	0	0	0	0	0	1	0	0	1	0	0	0	0	0	0	0	0	0	0	0	58	0	8.96919917864476
435	.288815081162133	0	17065.7	50	0	0	0	0	0	0	0	0	0	0	0	0	0	0	0	0	0	0	0	0	0	0	0	22	0	.843258042436687
436	.351844013304383	0	10319.5384615385	52	2	0	0	0	0	0	1	0	0	0	0	0	0	0	0	0	0	0	0	0	0	0	0	23	0	3.75906913073237
437	.445341097704051	0	27915.3846153846	46	2	0	0	0	1	0	0	0	0	0	0	0	0	0	0	0	0	0	0	0	0	0	0	46	0	6.91581108829569
438	.482989707627322	1	20376.9230769231	54	2	0	0	0	0	0	0	0	1	0	0	0	0	0	0	0	0	0	0	0	0	0	0	56	1	10.0451745379877
439	.191029908180741	0	30007.6923076923	52	0	0	0	0	0	0	0	0	0	0	0	0	0	0	0	0	0	0	0	0	0	0	0	13	0	7.43326488706365
440	.207717884284835	0	14017.5384615385	48	1	0	0	0	0	0	0	0	0	0	0	1	0	0	0	0	0	0	0	1	0	0	0	14	1	3.90417522245038
441	.753180664736571	0	20376.9230769231	48	0	0	0	0	0	0	0	0	0	0	0	0	0	0	0	0	0	0	0	0	0	0	0	75	0	11.9835728952772
442	.204949347059631	1	17515.3846153846	53	3	0	0	0	0	0	0	0	1	0	0	0	0	0	0	0	0	0	0	0	0	0	0	15	0	8.44079397672827
443	.254424050060762	0	16750.4347826087	50	0	0	0	0	0	0	0	0	0	0	0	0	0	0	0	0	0	0	0	0	0	0	0	17	0	2.92402464065708
444	.385246585011228	1	25600	48	1	0	0	0	0	0	0	0	0	0	0	0	0	0	0	0	0	0	0	0	0	0	0	29	0	12.0711841204654
445	.0847546388157948	1	2051.22727272727	51	0	0	0	0	0	0	0	0	0	0	0	1	1	0	1	0	0	1	0	0	0	0	0	8	0	10.984257357974
446	.287934271723796	1	20376.9230769231	45	0	0	0	0	0	0	0	0	0	0	0	0	0	0	0	0	0	0	0	0	0	0	0	10	0	12.684462696783
447	.164341030015211	1	36364.2857142857	53	0	0	0	0	0	0	0	0	0	0	0	0	0	0	0	0	0	0	0	0	0	0	0	11	0	12.3011635865845
448	.233685425393215	1	6080	51	2	0	0	0	0	0	0	0	0	0	0	0	0	0	0	0	0	0	0	0	0	0	0	12	1	2.96509240246407
449	.272403626831039	0	18775.2307692308	73	5	1	0	0	0	0	0	0	0	0	1	1	0	0	0	0	0	0	0	0	0	0	0	64	1	1.96303901437372
450	.438936683285801	0	3751.5	51	0	1	1	0	0	0	0	0	0	0	0	0	0	0	0	0	0	0	0	0	0	0	0	26	0	2.93497604380561
451	.624063109384786	0	8577.93333333333	53	4	1	1	0	0	0	0	0	1	0	0	0	0	0	0	0	0	0	0	0	0	0	0	50	0	5.97672826830938
452	.478040788648617	1	611.666666666667	46	2	1	0	0	0	0	0	0	0	0	0	0	0	0	0	0	0	0	0	0	0	0	0	21	0	5.44284736481862
453	.212293494287716	0	23084.2105263158	51	1	0	0	0	0	0	0	0	0	0	0	0	0	0	0	0	0	0	0	0	0	0	0	12	0	5.80698151950719
454	.282633554041366	0	0	52	0	0	0	0	0	0	0	0	0	0	0	0	0	0	0	0	0	0	0	0	0	0	0	24	2	5.77960301163587
455	.0503637098733748	1	17523.5294117647	64	3	0	1	1	0	0	0	0	0	0	0	0	1	1	0	0	0	0	0	0	0	0	0	13	0	2.34907597535934
456	.209050438528384	0	20100	64	1	0	0	0	0	0	0	0	0	0	0	0	0	0	0	0	0	0	0	0	0	0	0	43	0	9.98494182067077
457	.179289241022285	0	18201.1538461538	49	0	0	0	0	0	0	0	0	0	0	0	0	0	0	0	0	0	0	0	0	0	0	0	2	0	12.6735112936345
458	.272232835439637	1	11082.3529411765	49	1	0	0	0	0	0	0	0	0	0	0	0	0	0	0	0	0	0	0	0	0	0	0	15	0	12.8049281314168
459	.244543294948743	0	28085.7142857143	47	1	0	0	0	0	0	0	0	1	0	0	0	0	0	0	0	0	0	0	0	0	0	0	11	0	7.68240930869268
460	.342414064088325	0	14818.8181818182	46	0	0	0	0	0	0	0	0	0	0	0	0	0	0	0	0	0	0	0	0	0	0	0	19	0	5.66735112936345
461	.407032672487246	0	30915.3846153846	54	1	1	1	0	0	0	1	0	0	0	0	0	0	0	0	0	0	0	0	0	0	0	0	23	0	4.9555099247091
462	.321029786785354	0	20376.9230769231	46	1	1	0	0	0	0	0	0	0	0	0	0	0	0	0	0	0	0	0	0	0	0	0	6	0	3.69883641341547
463	.250354065926815	0	20376.9230769231	46	0	0	0	0	0	0	0	0	0	0	0	0	0	0	0	0	0	0	0	0	0	0	0	7	0	1.66735112936345
464	.0568477002273599	1	0	69	3	1	0	1	0	0	1	0	0	0	0	1	1	0	0	0	0	0	1	1	0	0	0	19	1	6.15468856947296
465	.369569473469009	1	21992	52	2	0	0	0	0	0	0	0	0	0	0	0	0	0	0	0	0	0	0	0	0	0	0	35	0	5.25667351129363
466	.146646099006619	0	55336.8421052632	52	2	0	0	0	0	0	0	0	1	0	0	0	0	0	0	0	0	0	0	0	0	0	0	7	0	4.81314168377823
467	.214149581991561	1	44722.7692307692	49	1	0	0	0	0	0	0	0	0	0	0	0	0	0	0	0	0	0	0	0	0	0	0	10	0	4.99931553730322
468	.0814809225914713	0	97569.2307692308	56	0	0	0	0	0	0	0	0	0	0	0	0	0	0	0	0	0	0	0	0	0	0	0	3	0	3.2662559890486
469	.509253867817889	0	24867.6923076923	45	4	1	0	0	0	1	0	0	0	0	0	1	0	0	0	0	0	0	1	1	0	0	0	46	0	5.99041752224504
470	.318574766679037	1	4800	51	0	0	0	0	0	0	0	0	0	0	0	0	0	0	1	0	0	1	0	0	0	0	0	27	0	12.4079397672827
471	.244629471476589	0	27688.2352941176	46	0	0	0	0	0	0	0	0	0	0	0	0	0	0	0	0	0	0	0	0	0	0	0	7	0	.383299110198494
472	.498155612248174	1	10987.8260869565	45	1	0	0	0	0	0	0	0	0	0	0	0	0	0	0	0	0	0	0	0	0	0	0	33	0	13.6290212183436
473	.211102534538028	1	13153.8461538462	53	0	0	0	0	0	0	0	0	0	0	0	0	0	0	0	0	0	0	0	0	0	0	0	17	0	13.6180698151951
474	.110577663549774	1	6898.28	62	1	0	0	0	0	0	0	0	0	0	0	0	0	0	0	0	0	0	0	0	0	0	0	15	0	12.041067761807
475	.215545941223413	1	47807.5384615385	51	0	0	0	0	0	0	0	0	0	0	0	0	0	0	0	0	0	0	0	0	0	0	0	17	0	13.0321697467488
476	.270972907381588	0	24487.5	47	0	0	0	0	0	0	0	0	0	0	0	0	0	0	0	0	0	0	0	0	0	0	0	13	0	3.68788501026694
477	.1809632723217	1	20296.0769230769	51	1	0	0	0	0	0	0	0	0	0	0	0	0	0	0	0	0	0	0	0	0	0	0	6	0	6.44490075290897
478	.245942068000702	1	23216.6666666667	49	0	0	0	0	0	0	0	0	0	0	0	1	0	0	1	0	0	1	0	0	0	0	0	23	0	12.1478439425051
479	.231464792855744	0	10053.8571428571	53	0	0	0	0	0	0	0	0	0	0	0	0	0	0	0	0	0	0	0	0	0	0	0	20	0	10.2669404517454
480	.256502488379244	0	21740	48	0	0	0	0	0	0	0	0	0	0	0	0	0	0	0	0	0	0	0	0	0	0	0	13	0	6.87200547570157
481	.099669072603613	0	7730.76923076923	57	0	0	0	0	0	0	0	0	0	0	0	0	0	0	0	0	0	0	0	0	0	0	0	1	0	4.84325804243669
482	.171657966594344	1	18540	47	1	0	0	1	0	0	0	0	0	0	0	0	1	0	0	0	0	0	0	0	0	0	0	12	0	11.0390143737166
483	.465814842554931	0	20376.9230769231	45	1	1	0	0	0	0	0	0	0	0	0	0	0	0	0	0	0	0	0	0	0	0	0	21	0	2.8145106091718
484	.421880285225584	0	17289	46	3	0	0	0	0	0	0	0	0	0	0	0	1	0	0	0	0	0	0	0	0	0	0	43	1	4.99110198494182
485	.166926094332474	1	19780	54	0	0	0	0	0	0	0	0	0	0	0	0	0	0	0	0	0	0	0	0	0	0	0	12	0	5.85352498288843
486	.100904407681657	1	4440	68	0	0	0	0	0	0	0	0	0	0	0	0	0	0	1	1	0	0	0	0	0	0	0	28	0	11.8412046543463
487	.357277906110258	0	3381.4	58	4	1	1	1	0	1	0	0	0	0	0	1	1	0	0	0	0	0	0	0	0	0	0	67	0	9.70020533880903
488	.289472267086453	0	29192.3076923077	51	0	0	0	0	0	0	0	0	0	0	0	0	0	0	0	0	0	0	0	0	0	0	0	26	0	9.94661190965092
489	.29577326002159	1	21253.8461538462	50	0	1	0	0	0	0	0	0	0	0	0	1	0	0	0	0	0	0	0	0	0	0	0	23	0	13.8535249828884
490	.49444648973214	0	19570.5882352941	47	0	0	0	0	0	0	0	0	0	0	0	0	0	0	0	0	0	0	0	0	0	0	0	40	0	12.8815879534565
491	.455149857044306	1	20160	49	1	0	0	0	0	0	0	0	0	0	0	0	0	0	1	0	1	0	0	0	0	0	0	39	0	6.43121149897331
492	.2220389460605	1	12997.2413793103	49	0	0	0	0	0	0	0	0	0	0	0	0	0	0	0	0	0	0	0	0	0	0	0	9	0	11.315537303217
493	.340650725993365	0	16928.5454545455	47	1	0	0	0	0	0	0	0	0	0	0	0	0	0	0	0	0	0	0	0	0	0	0	20	0	.985626283367556
494	.2277260330174	1	6400	67	1	1	0	0	0	0	1	0	1	0	0	0	0	0	0	0	0	0	0	0	0	0	0	37	0	8.47364818617385
495	.325953288353875	0	24076.9230769231	46	0	0	0	0	0	0	0	0	0	0	0	0	0	0	0	0	0	0	0	0	0	0	0	18	0	12.5037645448323
496	.0514577154095742	0	20376.9230769231	72	0	0	0	0	0	0	0	0	0	0	0	0	0	0	0	0	0	0	0	0	0	0	0	19	0	13.8809034907598
497	.610189980423886	0	15380	45	0	0	0	0	0	0	0	0	0	0	0	0	0	0	0	0	0	0	0	0	0	0	0	48	0	13.9520876112252
498	.274224403983938	1	16530.3	48	2	0	0	0	0	0	0	0	0	0	0	0	0	0	0	0	0	0	0	0	0	0	0	12	0	9.25119780971937
499	.314153426646947	1	25084.6153846154	48	1	0	0	0	0	0	0	0	0	0	0	0	0	0	0	0	0	0	0	0	0	0	0	20	0	8.21081451060917
500	.262264436209429	0	9307.25	45	0	0	0	0	0	0	0	0	0	0	0	0	0	0	0	0	0	0	0	0	0	0	0	5	0	11.917864476386
501	.0145108694116384	0	20376.9230769231	78	2	1	0	1	0	0	0	0	0	0	0	0	1	0	0	0	0	0	0	0	0	0	0	2	1	5.91375770020534
502	.204755646526318	1	33703.6923076923	50	0	0	0	0	0	0	0	0	0	0	0	0	0	0	0	0	0	0	0	0	0	0	0	11	1	4.07939767282683
503	.337842835985353	1	20660	49	1	0	0	0	0	0	0	0	0	0	0	0	0	0	0	0	0	0	0	0	0	0	0	25	0	8.31759069130732
504	.519475643105717	0	22823.0769230769	54	0	1	0	0	0	0	0	0	0	0	0	0	0	0	0	0	0	0	0	0	0	0	0	51	0	7.94250513347023
505	.561431730510664	1	2320	70	1	1	1	0	0	0	0	0	0	0	0	1	0	0	1	1	1	0	0	0	0	0	0	94	0	8.77754962354552
506	.218586366167644	1	38253.8461538462	48	0	0	0	0	0	0	0	0	0	0	0	0	0	0	1	0	0	1	0	0	0	0	0	9	0	9.7138945927447
507	.330669838264545	0	17248.1666666667	54	0	1	0	0	0	0	0	0	0	0	0	0	0	0	0	0	0	0	0	0	0	0	0	28	0	2.91581108829569
508	.38077263859147	1	13176.9230769231	47	0	0	0	0	0	0	0	0	0	0	0	0	0	0	1	0	0	1	0	0	0	0	0	26	0	7.3264887063655
509	.260269119556949	0	20858.9473684211	47	0	0	0	0	0	0	0	0	0	0	0	0	0	0	0	0	0	0	0	0	0	0	0	11	0	4.45995893223819
510	.0698889192368814	0	0	70	4	0	0	0	0	0	0	0	0	0	0	0	0	0	0	0	0	0	0	0	0	0	0	15	0	12.8898015058179
511	.243830604510701	0	20376.9230769231	46	0	0	0	0	0	0	0	0	0	0	0	0	0	0	0	0	0	0	0	0	0	0	0	6	0	7.50718685831622
512	.206953954538531	1	20376.9230769231	57	0	1	1	0	0	0	0	0	0	0	0	1	0	1	1	0	0	1	1	1	0	0	0	30	0	8.38603696098563
513	.32401793991418	1	20376.9230769231	55	2	1	0	0	0	0	0	0	0	0	0	0	0	0	0	0	0	0	0	0	0	0	0	27	0	1.52772073921971
514	.26399348280907	1	7186.17857142857	45	0	0	0	0	0	0	0	0	0	0	0	0	0	0	0	0	0	0	0	0	0	0	0	5	0	10.0889801505818
515	.316331922117972	1	2701.5	57	1	1	1	1	0	0	0	0	0	0	0	0	1	0	0	0	0	0	0	0	0	0	0	42	0	13.7111567419576
516	.354701456470629	0	20376.9230769231	51	1	0	0	0	0	0	0	0	0	0	0	0	0	0	0	0	0	0	0	0	0	0	0	32	0	6.97878165639973
517	.4745180842629	1	21870	47	0	0	0	0	0	0	0	0	0	0	0	0	0	0	0	0	0	0	0	0	0	0	0	38	0	12.6023271731691
518	.385822536086858	0	18692.3076923077	53	0	0	0	0	0	0	0	0	0	0	0	0	0	0	0	0	0	0	0	0	0	0	0	42	0	8.94455852156058
519	.239810078246552	0	13457.7777777778	47	0	0	0	0	0	0	0	0	0	0	0	0	0	0	0	0	0	0	0	0	0	0	0	7	0	4.65434633812457
520	.223857442767498	0	0	75	2	1	0	0	0	0	1	0	0	0	0	1	0	0	0	0	0	0	1	1	0	0	0	62	0	8.98562628336756
521	.259203289719621	1	7000	51	0	0	0	0	0	0	0	0	0	0	0	0	0	0	1	0	0	0	0	0	0	0	0	19	1	5.50308008213552
522	.264372946207568	1	20361	48	0	0	0	0	0	0	0	0	0	0	0	0	0	0	0	0	0	0	0	0	0	0	0	14	0	9.44284736481862
523	.452901181991156	1	28484.6153846154	48	2	0	1	1	0	0	0	0	0	0	0	0	0	0	0	0	0	0	0	0	0	0	0	29	0	13.6481861738535
524	.276067483285389	1	955.666666666667	45	0	0	0	0	0	0	0	0	0	0	0	0	0	0	0	0	0	0	0	0	0	0	0	6	0	11.9808350444901
525	.345441183443599	0	24007.6923076923	46	1	0	0	0	0	0	0	0	0	0	0	0	0	0	0	0	0	0	0	0	0	0	0	19	0	10.9158110882957
526	.604998020820161	1	28900	54	2	0	1	0	0	0	0	0	0	0	0	0	0	0	0	0	0	0	0	0	0	0	0	62	0	11.0116358658453
527	.442453824386054	0	32123.0769230769	48	0	0	0	0	0	0	0	0	0	0	0	0	0	0	0	0	0	0	0	0	0	0	0	38	0	10.943189596167
528	.438932066859143	1	24138.4615384615	51	0	0	0	0	0	0	0	0	0	0	0	0	0	0	0	0	0	0	0	0	0	0	0	44	0	8.8104038329911
529	.0809523359663482	0	17884.6153846154	66	2	1	1	0	0	0	1	1	1	0	0	1	0	0	0	0	0	0	1	1	0	0	0	19	0	1.94387405886379
530	.178830090136669	1	6809	50	0	0	0	0	0	0	0	0	0	0	0	0	0	0	1	0	0	1	0	0	0	0	0	3	0	13.4428473648186
531	.202993889307686	0	10476.9230769231	59	0	0	0	0	0	0	0	0	0	0	0	0	0	0	0	0	0	0	0	0	0	0	0	30	0	8.15058179329227
532	.313492639451741	1	7873.72222222222	45	2	0	0	0	0	0	0	0	0	0	0	0	0	0	0	0	0	0	0	0	0	0	0	9	0	13.5906913073238
533	.225592075189965	0	13430.7692307692	52	0	0	0	0	0	0	0	0	0	0	0	0	0	0	0	0	0	0	0	0	0	0	0	17	0	8.88158795345654
534	.361326539451351	0	20376.9230769231	68	3	1	1	0	0	0	0	0	0	0	0	1	0	0	0	0	0	0	0	0	0	0	0	65	0	3.97809719370294
535	.218584324675696	1	9225.88235294118	56	1	0	0	1	0	0	0	0	0	0	0	0	0	0	0	0	0	0	0	0	0	0	0	23	0	13.45106091718
536	.102662166141729	0	20376.9230769231	56	0	0	0	0	0	0	0	0	0	0	0	0	0	0	0	0	0	0	0	0	0	0	0	1	0	8.50376454483231
537	.328253041568754	1	19546.1538461538	52	1	0	0	0	0	0	0	0	0	0	0	0	0	0	0	0	0	0	0	0	0	0	0	31	0	1.59069130732375
538	.15743094975589	0	0	57	0	0	0	0	0	0	0	0	0	0	0	0	0	0	0	0	0	0	0	0	0	0	0	15	0	11.8302532511978
539	.14162069693925	1	16707.6923076923	56	0	0	0	0	0	0	0	0	0	0	0	0	0	0	0	0	0	0	0	0	0	0	0	11	0	12.5722108145106
540	.32966109010132	0	20792.3076923077	59	0	0	0	0	0	0	0	0	0	0	0	0	0	0	0	0	0	0	0	0	0	0	0	50	0	12.829568788501
541	.303407656326362	0	21680	53	1	1	0	0	0	0	0	0	0	0	0	0	0	0	0	0	0	0	0	0	0	0	0	21	0	1.91101984941821
542	.251032106422653	1	11177.6470588235	46	0	0	0	0	0	0	0	0	0	0	0	0	0	0	1	0	0	1	0	0	0	0	0	6	0	10.5325119780972
543	.177700369762552	1	15445.7692307692	57	0	0	0	0	0	0	0	0	0	0	0	0	0	0	0	0	0	0	0	0	0	0	0	21	0	13.056810403833
544	.398936637609292	1	16263.1578947368	51	4	1	0	0	0	0	0	0	0	0	0	0	0	0	0	0	0	0	0	0	0	0	0	23	0	5.4072553045859
545	.264200921274471	0	8069.82352941176	54	3	0	1	0	0	0	0	0	0	0	0	0	0	1	0	0	0	0	0	0	0	0	0	24	0	10.92128678987
546	.434539002569076	0	2560.14285714286	50	1	1	1	0	0	0	1	0	0	0	0	0	0	0	0	0	0	0	0	0	0	0	0	13	1	3.73716632443532
547	.171953462885486	0	22665.6315789474	51	0	0	0	0	0	0	0	0	0	0	0	0	0	0	0	0	0	0	0	0	0	0	0	6	0	4.91444216290212
548	.439577465209806	1	8616.8	45	1	0	0	0	0	0	0	0	0	0	0	0	0	0	0	0	0	0	0	0	0	0	0	26	0	4.12320328542094
549	.341191929713712	1	20376.9230769231	48	5	0	0	0	0	0	0	0	0	0	0	0	0	0	0	0	0	0	0	0	0	0	0	17	0	11.5564681724846
550	.240628444454706	0	19980	45	0	0	0	0	0	0	0	0	0	0	0	0	0	0	0	0	0	0	0	0	0	0	0	3	0	12.2108145106092
551	.538767442490134	0	16952.6111111111	64	1	0	0	0	0	0	0	0	0	0	0	0	0	0	0	0	0	0	0	0	0	0	0	85	0	6.91307323750856
552	.304966449310716	0	25971.4285714286	45	0	0	0	0	0	0	0	0	0	0	0	0	0	0	0	0	0	0	0	0	0	0	0	13	0	5.04312114989733
553	.108681120907498	1	20376.9230769231	57	6	1	1	1	0	1	1	1	0	0	1	1	1	1	0	0	0	0	0	1	0	0	0	31	0	12.3504449007529
554	.446473256665943	0	14612.0344827586	45	0	0	0	0	0	0	0	0	0	0	0	0	0	0	0	0	0	0	0	0	0	0	0	29	0	4.09582477754962
555	.473967260009108	1	39076.9230769231	47	0	0	0	0	0	0	0	0	0	0	0	0	0	0	0	0	0	0	0	0	0	0	0	40	0	13.3305954825462
556	.26935842513033	0	5207.2	46	0	0	0	0	0	0	0	0	0	0	0	0	0	0	0	0	0	0	0	0	0	0	0	8	0	6.8145106091718
557	.256266412924749	1	31127.2727272727	50	0	0	0	0	0	0	0	0	0	0	0	0	0	0	0	0	0	0	0	0	0	0	0	19	0	13.5633127994524
558	.687215856288731	1	21926.1538461538	45	3	0	0	0	0	0	0	0	0	0	0	0	0	0	1	0	0	1	0	0	0	0	0	54	0	6.49691991786448
559	.57888067945041	0	0	55	0	0	0	0	0	0	0	0	0	0	0	0	0	0	0	0	0	0	0	0	0	0	0	67	0	13.845311430527
560	.277483547206655	0	34140	49	0	0	0	0	0	0	0	0	0	0	0	0	0	0	0	0	0	0	0	0	0	0	0	20	0	6.95687885010267
561	.403285878717112	1	7386.66666666667	47	0	0	0	0	0	0	0	0	0	0	0	0	0	0	0	0	0	0	0	0	0	0	0	28	0	10.3490759753593
562	.549824826526694	0	10842.8571428571	49	2	1	1	1	0	0	0	0	0	0	0	0	0	0	0	0	0	0	0	0	0	0	0	31	0	4.9719370294319
563	.385920602279316	1	20376.9230769231	47	1	0	0	0	0	0	0	0	0	0	0	0	0	0	0	0	0	0	0	0	0	0	0	26	0	7.27173169062286
564	.195543173813578	1	27669.2307692308	53	0	0	0	0	0	0	0	0	0	0	0	0	0	0	1	0	0	1	0	0	0	0	0	16	0	2.6776180698152
565	.302736101430221	1	17250	47	5	0	0	1	0	0	0	0	0	0	0	0	1	0	0	0	0	0	0	0	0	0	0	27	0	6.3709787816564
566	.30964705850272	0	17681.25	49	3	0	0	0	0	0	0	0	0	0	0	0	0	0	0	0	0	0	0	0	0	0	0	18	0	2.96509240246407
567	.219798751181025	0	20376.9230769231	50	2	0	0	0	0	0	0	0	0	0	0	0	0	0	0	0	0	0	0	0	0	0	0	9	0	11.3976728268309
568	.406027896605028	0	25400	47	1	0	0	0	0	0	0	0	0	0	0	0	0	0	0	0	0	0	0	0	0	0	0	29	0	10.8583162217659
569	.19544360308063	1	0	57	1	0	0	0	0	0	0	0	0	0	0	0	0	0	1	1	1	0	0	0	0	0	0	21	0	13.6618754277892
570	.199485505441638	0	20376.9230769231	75	2	0	0	0	0	0	1	0	0	0	1	0	0	0	0	0	0	0	0	0	0	0	0	54	1	8.55852156057495
571	.399698040135056	1	15207.6923076923	55	3	1	1	1	0	0	0	0	0	0	0	0	1	0	0	0	0	0	0	0	0	0	0	46	0	13.5797399041752
572	.298123602785853	1	31653.8461538462	51	1	0	0	0	0	0	0	0	0	0	0	0	0	0	1	0	0	1	0	0	0	0	0	26	0	6.98151950718686
573	.398644791084236	1	49384.6153846154	47	1	0	0	0	0	0	0	0	0	0	0	0	0	0	0	0	0	0	0	0	0	0	0	31	0	1.30321697467488
574	.345086463699318	0	32476.9230769231	45	0	0	0	0	0	0	0	0	0	0	0	0	0	0	0	0	0	0	0	0	0	0	0	19	0	5.60985626283368
575	.180163568739172	1	26635.2941176471	53	0	0	0	0	0	0	0	0	0	0	0	0	0	0	0	0	0	0	0	0	0	0	0	13	0	4.1533196440794
576	.400459042435284	0	8150.83333333333	52	0	0	0	0	0	0	0	0	0	0	0	1	0	0	0	0	0	0	0	0	0	0	0	49	1	5.97946611909651
577	.378308650823864	0	19460	46	0	0	0	0	0	0	0	0	0	0	0	0	0	0	0	0	0	0	0	0	0	0	0	24	0	13.741273100616
578	.268607096898206	0	43273.3333333333	45	0	0	0	0	0	0	0	0	0	0	0	0	0	0	0	0	0	0	0	0	0	0	0	10	0	7.66324435318275
579	.241089552526042	0	20376.9230769231	48	1	0	0	0	0	0	0	0	0	0	0	0	0	0	0	0	0	0	0	0	0	0	0	9	0	3.7700205338809
580	.330652135601903	1	6366.31578947368	46	1	0	0	0	0	0	0	0	0	0	0	0	0	0	0	0	0	0	0	0	0	0	0	15	0	4.12594113620808
581	.237166586246817	0	1120.09090909091	56	1	1	0	0	0	1	0	0	0	0	0	0	0	0	0	0	0	0	0	0	0	0	0	29	0	6.99520876112252
582	.199399690716669	0	20376.9230769231	49	0	0	0	0	0	0	0	0	0	0	0	0	0	0	0	0	0	0	0	0	0	0	0	6	0	8.5119780971937
583	.206607269764481	1	20376.9230769231	55	0	0	0	0	0	0	0	0	0	0	0	0	0	0	1	1	0	0	0	0	0	0	0	22	0	13.056810403833
584	.171809788272896	1	11819.1538461538	52	0	0	1	0	0	0	0	0	0	0	0	0	0	0	0	0	0	0	0	0	0	0	0	1	2	4.33675564681725
585	.223305539446656	0	18845.4545454545	47	0	0	0	0	0	0	0	0	0	0	0	0	0	0	0	0	0	0	0	0	0	0	0	5	0	5.90554414784394
586	.148355957103056	0	8446.15384615385	61	1	1	1	1	0	0	0	0	0	0	1	0	0	1	0	0	0	0	0	0	0	0	0	9	0	.799452429842574
587	.61236320324804	1	17443.4782608696	52	1	0	1	1	0	0	1	0	0	0	0	0	0	0	0	0	0	0	0	0	0	0	0	49	0	12.4079397672827
588	.275478763431894	1	118.470588235294	52	0	0	0	0	0	0	0	0	0	0	0	0	0	0	0	0	0	0	0	0	0	0	0	23	0	7.2580424366872
589	.296147793662724	1	33514.2857142857	52	1	0	0	0	0	0	1	0	0	0	0	0	0	0	0	0	0	0	0	0	0	0	0	20	0	10.6913073237509
590	.154941054593907	0	20220	56	0	1	0	0	0	0	0	0	0	0	0	0	0	0	0	0	0	0	0	0	0	0	0	5	0	1.55509924709103
591	.286548008481804	0	6810	49	0	0	0	0	0	0	0	0	0	0	0	0	0	0	0	0	0	0	0	0	0	0	0	18	0	13.8124572210815
592	.276888162626587	0	21207.6923076923	46	0	0	0	0	0	0	0	0	0	0	0	0	0	0	0	0	0	0	0	0	0	0	0	11	0	2.66392881587953
593	.501832259061548	0	20376.9230769231	46	1	0	0	0	0	0	0	0	0	0	0	0	0	0	0	0	0	0	0	0	0	0	0	37	0	3.95893223819302
594	.172068916451659	0	30061.5384615385	49	0	0	0	0	0	0	0	0	0	0	0	0	0	0	0	0	0	0	0	0	0	0	0	2	0	11.7481177275838
595	.136964776284105	0	4569.23076923077	64	1	0	1	0	0	0	0	0	0	0	1	0	0	0	0	0	0	0	0	0	0	0	0	16	0	.68993839835729
596	.100226808786216	1	14300	68	2	0	0	0	0	0	0	0	0	0	0	0	0	0	0	0	0	0	0	0	0	0	0	26	0	10.4695414099932
597	.185948688057046	0	0	51	0	0	0	0	0	0	0	0	0	0	0	0	0	0	0	0	0	0	0	0	0	0	0	6	0	2.83093771389459
598	.331647992616468	0	26280	46	0	0	0	0	0	0	0	0	0	0	0	0	0	0	0	0	0	0	0	0	0	0	0	19	0	11.937029431896
599	.30018812558279	0	27807.6923076923	47	1	0	0	0	0	0	0	0	0	0	0	0	0	0	0	0	0	0	0	0	0	0	0	16	0	2.68309377138946
600	.380675497251982	1	0	60	3	1	0	0	0	0	1	0	0	0	0	1	0	0	1	0	0	1	0	0	0	0	0	43	0	11.4551676933607
601	.321714265865275	1	19385.6428571429	52	1	0	1	0	0	0	0	0	1	0	0	0	0	0	0	0	0	0	0	0	0	0	0	27	0	13.0677618069815
602	.770056369607968	1	0	54	2	1	1	0	0	0	1	0	1	0	0	0	0	0	0	0	0	0	0	0	0	0	0	66	0	12.7200547570157
603	.248783783278612	0	67869.2307692308	45	0	0	0	0	0	0	0	0	0	0	0	0	0	0	0	0	0	0	0	0	0	0	0	10	0	8.23545516769336
604	.212283685842614	1	1591.30434782609	60	0	0	0	0	0	0	0	0	0	0	0	0	0	0	1	1	0	0	0	0	0	0	0	33	0	12.2190280629706
605	.64159635436579	0	4690.75	46	0	0	0	0	0	0	0	0	0	0	0	0	0	0	0	0	0	0	0	0	0	0	0	53	0	6.61190965092402
606	.491711211002602	0	22137.5	54	5	1	1	1	0	0	1	0	0	0	0	0	1	1	0	0	0	0	0	0	0	0	0	51	1	3.50171115674196
607	.280738264598236	0	16653.3684210526	46	0	0	0	0	0	0	0	0	0	0	0	0	0	0	0	0	0	0	0	0	0	0	0	11	0	10.90212183436
608	.267246410313388	0	20376.9230769231	67	5	1	1	1	0	0	1	0	1	0	0	0	0	0	0	0	0	0	0	0	0	0	0	32	0	9.87268993839836
609	.181525590554801	0	2468.57142857143	50	0	0	0	0	0	0	0	0	0	0	0	0	0	0	0	0	0	0	0	0	0	0	0	3	0	7.2580424366872
610	.249207786934882	0	20376.9230769231	55	1	1	0	0	0	0	0	0	1	0	0	0	0	0	0	0	0	0	0	0	0	0	0	21	0	1.0403832991102
611	.218418901333179	0	25600	47	0	0	0	0	0	0	0	0	0	0	0	0	0	0	0	0	0	0	0	0	0	0	0	5	0	5.49486652977413
612	.546219966238445	1	0	49	1	0	0	0	0	0	0	0	0	0	0	0	0	0	0	0	0	0	0	0	0	0	0	47	0	7.64134154688569
613	.195629867692339	0	38169.2307692308	48	0	0	0	0	0	0	0	0	0	0	0	0	0	0	0	0	0	0	0	0	0	0	0	5	0	9.31416837782341
614	.329110948250699	0	29007.6923076923	46	0	0	0	0	0	0	0	0	0	0	0	0	0	0	0	0	0	0	0	0	0	0	0	19	0	9.79603011635866
615	.329282142785541	0	24276.9230769231	45	0	0	0	0	0	0	0	0	0	0	0	0	0	0	0	0	0	0	0	0	0	0	0	16	0	6.75701574264203
616	.10825398228693	1	29753.8461538462	63	2	0	0	0	0	0	0	0	0	0	0	1	0	0	0	0	0	0	0	0	0	0	0	27	0	1.74674880219028
617	.518437122640902	0	24007.6923076923	52	4	1	0	1	0	0	1	1	0	0	0	0	0	0	0	0	0	0	0	0	0	0	0	45	1	4.32854209445585
618	.647642463208888	0	2366.53333333333	49	0	1	0	0	0	0	1	0	0	0	0	0	0	0	0	0	0	0	0	0	0	0	0	43	0	9.96851471594798
619	.0883372817612268	1	10562.0769230769	69	0	0	0	0	0	0	0	0	0	0	0	0	0	0	0	0	0	0	0	0	0	0	0	27	0	4.81314168377823
620	.280779493501251	1	1427.36842105263	50	0	0	0	0	0	0	0	0	0	0	0	0	0	0	1	0	0	1	0	0	0	0	0	19	0	13.7577002053388
621	.193537211696167	1	20376.9230769231	72	2	1	0	0	0	0	0	0	1	0	0	0	0	0	0	0	0	0	0	0	0	0	0	52	0	11.7535934291581
622	.128307107512747	0	17550	51	2	1	0	1	0	0	0	0	0	0	0	1	1	0	0	0	0	0	0	0	0	0	0	10	0	.876112251882272
623	.188658996114171	0	18788.3846153846	45	0	0	0	0	0	0	0	0	0	0	0	1	0	0	0	0	0	0	0	0	0	0	0	3	0	7.84394250513347
624	.191650715180807	1	13123.9230769231	54	0	0	0	0	0	0	0	0	0	0	0	0	0	0	0	0	0	0	0	0	0	0	0	16	0	13.3826146475017
625	.435216962059688	1	5741.37931034483	56	2	1	1	1	0	0	1	0	0	0	0	1	0	0	1	0	0	1	0	0	0	0	0	35	0	13.264887063655
626	.216455586824708	0	21507.6923076923	51	0	0	0	0	0	0	0	0	0	0	0	0	0	0	0	0	0	0	0	0	0	0	0	14	0	7.58110882956879
627	.202204111991516	0	10106.25	65	4	1	0	1	0	0	0	0	1	0	0	1	1	0	0	0	0	0	0	0	0	0	0	59	0	11.9917864476386
628	.280047403508791	1	0	55	0	0	0	0	0	0	0	0	0	0	0	0	0	0	0	0	0	0	0	0	0	0	0	31	1	1.08966461327858
629	.16725403559927	0	10919.1875	59	2	1	0	0	0	0	0	0	0	0	1	1	0	1	0	0	0	0	1	1	0	0	0	25	0	3.86858316221766
630	.399489372984307	0	23280	46	0	0	0	0	0	0	0	0	0	0	0	0	0	0	0	0	0	0	0	0	0	0	0	27	0	7.72073921971253
631	.428463454336176	1	28226.6666666667	46	0	0	0	0	0	0	0	0	0	0	0	0	0	0	0	0	0	0	0	0	0	0	0	31	0	13.6016427104723
632	.379921202423006	1	18582.5714285714	48	0	0	0	0	0	0	0	0	0	0	0	0	0	0	0	0	0	0	0	0	0	0	0	29	0	13.3415468856947
633	.178608104721049	1	542.473684210526	66	1	0	0	0	0	0	0	0	0	0	0	0	0	0	0	0	0	0	0	0	0	0	0	40	2	10.6694045174538
634	.299121156044064	0	18141.1764705882	51	0	0	0	0	0	0	0	0	0	0	0	0	0	0	0	0	0	0	0	0	0	0	0	26	0	5.90280629705681
635	.247017055743517	1	29171.4285714286	47	0	0	0	0	0	0	0	0	0	0	0	0	0	0	0	0	0	0	0	0	0	0	0	10	0	9.11978097193703
636	.208643975118758	1	41861.5384615385	57	0	1	0	0	0	0	1	0	0	0	0	0	0	0	0	0	0	0	0	0	0	0	0	12	0	13.7029431895962
637	.139797868791551	1	20376.9230769231	58	1	1	0	0	0	0	0	0	1	0	0	0	0	0	1	1	0	0	0	0	0	0	0	8	0	10.0862422997947
638	.0932843568577839	0	5400	71	0	0	0	0	0	0	0	0	0	0	0	0	0	0	0	0	0	0	0	0	0	0	0	33	0	7.91512662559891
639	.324033430031564	1	4542.85714285714	59	3	1	0	0	0	0	1	0	0	0	0	1	0	0	0	0	0	0	0	0	0	0	0	34	0	13.7905544147844
640	.301176185386252	0	35030.7692307692	47	1	0	0	0	0	0	0	0	0	0	0	0	0	0	0	0	0	0	0	0	0	0	0	17	0	3.79466119096509
641	.152575625823578	0	45223.0769230769	54	0	0	0	0	0	0	0	0	0	0	0	0	0	0	0	0	0	0	0	0	0	0	0	12	0	7.96988364134155
642	.276498724888471	0	1745.45454545455	70	4	1	1	0	0	0	0	0	1	0	0	1	0	0	0	0	0	0	0	0	0	0	0	58	0	.971937029431896
643	.426518469870519	1	17761.0625	47	2	0	0	0	0	0	0	0	1	0	0	0	0	0	0	0	0	0	0	0	0	0	0	32	0	10.0369609856263
644	.195489561826831	1	1468.8	50	1	0	0	0	0	0	0	0	0	0	0	0	0	0	0	0	0	0	0	0	0	0	0	4	0	13.2402464065708
645	.344766493542146	0	447.555555555556	48	1	0	0	0	0	0	0	0	0	0	0	0	0	0	0	0	0	0	0	0	0	0	0	21	0	.92539356605065
646	.2868884233511	1	329.4	55	0	0	0	0	0	0	0	0	0	0	0	0	0	0	0	0	0	0	0	0	0	0	0	32	0	13.8179329226557
647	.40449322262011	1	11492.3076923077	50	0	0	0	0	0	0	0	0	0	0	0	0	0	0	0	0	0	0	0	0	0	0	0	36	0	12.4106776180698
648	.141854088987262	1	29138.4615384615	57	0	0	0	0	0	0	0	0	0	0	0	0	0	0	0	0	0	0	0	0	0	0	0	15	0	9.11430527036276
649	.100629586153666	0	5195.66666666667	57	0	0	0	0	0	0	0	0	0	0	0	0	0	0	0	0	0	0	0	0	0	0	0	1	0	5.99863107460643
650	.312195603319064	0	10323.3703703704	47	0	0	0	0	0	0	0	0	0	0	0	0	0	0	0	0	0	0	0	0	0	0	0	17	0	10.5325119780972
651	.430961844954617	1	30592.8571428571	48	1	0	0	0	0	0	0	0	0	0	0	0	0	0	0	0	0	0	0	0	0	0	0	35	0	11.0581793292266
652	.469652845428292	0	20376.9230769231	54	1	1	1	0	0	0	1	0	0	0	0	0	0	0	0	0	0	0	0	0	0	0	0	29	0	4.9719370294319
653	.172854715866946	1	20376.9230769231	60	0	0	0	0	0	0	0	0	0	0	0	0	0	0	1	0	0	1	0	0	0	0	0	28	0	12.1971252566735
654	.570893561334971	0	17897.36	49	1	0	0	0	0	0	0	0	0	0	0	0	0	0	0	0	0	0	0	0	0	0	0	52	0	8.60780287474333
655	.303460411515937	0	208.166666666667	65	4	1	0	0	0	0	1	0	0	0	0	1	0	0	0	0	0	0	0	0	0	0	0	44	0	4.96919917864476
656	.282735669798426	0	18100	45	0	0	0	0	0	0	0	0	0	0	0	0	0	0	0	0	0	0	0	0	0	0	0	9	0	11.8850102669405
657	.280494301170767	1	9300	60	3	0	0	0	0	0	0	0	0	0	0	0	0	0	1	1	0	0	0	0	0	0	0	40	0	10.9815195071869
658	.176989954231401	0	20376.9230769231	66	3	0	0	0	0	0	0	1	0	0	0	0	0	0	0	0	0	0	0	0	0	0	0	53	0	7.88227241615332
659	.669815103316091	0	20376.9230769231	67	0	0	0	0	0	0	0	0	0	0	0	0	0	0	0	0	0	0	0	0	0	0	0	110	0	13.8316221765914
660	.4534633580556	1	21533.3333333333	48	0	0	0	0	0	0	0	0	0	0	0	0	0	0	0	0	0	0	0	0	0	0	0	38	0	10.2368240930869
661	.325774792097174	0	0	48	0	0	0	0	0	0	0	0	0	0	0	0	0	0	0	0	0	0	0	0	0	0	0	20	0	11.7481177275838
662	.372658499831734	0	814.461538461538	50	0	1	0	0	0	0	0	0	0	0	1	0	0	0	0	0	0	0	0	0	0	0	0	17	1	6.71047227926078
663	.103928870477642	0	20376.9230769231	65	1	0	0	0	0	0	0	0	0	0	0	0	0	0	0	0	0	0	0	0	0	0	0	22	0	4.97741273100616
664	.318106930411606	1	5609.30769230769	49	0	0	1	0	0	0	0	0	0	0	0	0	0	0	1	1	1	0	0	0	0	0	0	16	0	12.6598220396988
665	.35776203640999	0	3284.46153846154	58	0	0	0	0	0	0	0	0	0	0	0	0	0	0	0	0	0	0	0	0	0	0	0	49	0	12.9472963723477
666	.459367364363097	0	10926.3333333333	46	3	1	0	1	0	0	0	0	1	0	1	0	1	0	0	0	0	0	0	0	0	0	0	35	0	.900752908966461
667	.297955973693436	0	44866.6666666667	51	1	1	1	0	0	0	0	0	1	0	0	0	0	0	0	0	0	0	0	0	0	0	0	15	0	3.87953456536619
668	.266418073455995	0	26206.6666666667	48	0	0	0	0	0	0	0	0	0	0	0	0	0	0	0	0	0	0	0	0	0	0	0	15	0	1.82614647501711
669	.323551958535397	1	20376.9230769231	53	0	0	0	0	0	0	0	0	0	1	0	0	0	0	0	0	0	0	0	0	0	0	0	44	0	12.7419575633128
670	.24104799867262	1	35061.5384615385	54	4	0	0	0	0	0	0	0	0	0	0	1	0	0	0	0	0	0	0	0	0	0	0	30	1	4.00273785078713
671	.361153581222872	0	4361.53846153846	48	0	0	0	0	0	0	0	0	0	0	0	0	0	0	0	0	0	0	0	0	0	0	0	25	0	.985626283367556
672	.2191494938063	0	13200.2142857143	50	0	0	0	0	0	0	0	0	0	0	0	0	0	0	0	0	0	0	0	0	0	0	0	11	0	2.69404517453799
673	.0607622513238908	1	8861.53846153846	77	5	0	1	1	0	1	1	0	0	0	0	0	0	0	0	0	0	0	0	0	0	0	0	25	1	3.16221765913758
674	.525150278258424	0	24039.2777777778	47	1	1	1	0	0	0	0	0	0	0	0	0	0	0	0	0	0	0	0	0	0	0	0	27	0	5.83709787816564
675	.179158168189283	0	11576.3846153846	53	0	0	0	0	0	0	0	0	0	0	0	0	0	0	0	0	0	0	0	0	0	0	0	11	0	11.2553045859001
676	.317699473558141	0	0	68	6	1	1	1	0	0	1	0	0	0	0	1	1	0	0	0	0	0	0	0	0	0	0	62	1	6.46406570841889
677	.340051397636574	0	29453.8461538462	45	0	0	0	0	0	0	0	0	0	0	0	0	0	0	0	0	0	0	0	0	0	0	0	18	0	7.83846680355921
678	.182552715058761	1	9670.58823529412	51	1	0	0	0	0	0	0	0	0	0	0	1	0	0	1	1	0	0	0	0	0	0	0	14	0	13.9767282683094
679	.371992842915549	1	29907.6923076923	46	1	0	0	0	0	0	0	0	0	0	0	0	0	0	0	0	0	0	0	0	0	0	0	23	0	10.2505133470226
680	.310179503240197	1	5185.71428571429	61	1	0	1	0	0	0	1	0	0	0	1	0	0	0	1	1	1	0	0	0	0	0	0	30	0	13.9657768651609
681	.467753596829201	0	3515.66666666667	59	1	0	0	0	0	0	0	0	0	0	0	0	0	0	0	0	0	0	0	0	0	0	0	63	0	10.9541409993155
682	.0735538361928385	1	1102.69230769231	62	0	0	0	0	0	0	0	0	0	0	0	0	0	0	0	0	0	0	0	0	0	0	0	3	0	10.444900752909
683	.0806809354381043	1	0	67	0	0	0	0	0	0	0	0	0	0	0	0	0	0	0	0	0	0	0	0	0	0	0	18	0	13.492128678987
684	.293920624236917	0	26361.5384615385	46	0	0	0	0	0	0	0	0	0	0	0	0	0	0	0	0	0	0	0	0	0	0	0	14	1	4.96646132785763
685	.144956175025722	1	29968.4666666667	53	0	0	0	0	0	0	0	0	0	0	0	0	0	0	0	0	0	0	0	0	0	0	0	6	0	.364134154688569
686	.369714996142121	1	30546.1538461538	48	0	1	0	0	0	0	0	0	0	0	0	1	0	0	0	0	0	0	1	1	0	0	0	31	0	9.5605749486653
687	.408397005407953	0	20023.2666666667	50	1	0	0	0	0	0	0	0	0	0	0	0	0	0	0	0	0	0	0	0	0	0	0	36	0	8.97741273100616
688	.263745519211674	0	20376.9230769231	46	0	0	0	0	0	0	0	0	0	0	0	0	0	0	0	0	0	0	0	0	0	0	0	9	0	8.93360711841205
689	.140496659284555	0	5353.84615384615	67	0	1	1	0	0	0	1	0	0	0	0	1	0	1	0	0	0	0	1	1	0	0	0	31	0	7.93976728268309
690	.280284238601852	0	26538.4615384615	48	0	0	0	0	0	0	0	0	0	0	0	1	0	0	0	0	0	0	0	0	0	0	0	26	0	10.90212183436
691	.244911104501704	1	3807.69230769231	50	0	0	0	0	0	0	0	0	0	0	0	0	0	0	1	1	1	0	0	0	0	0	0	14	0	11.9753593429158
692	.431906113259143	0	10984.1538461538	52	4	0	1	0	0	0	0	0	0	0	0	0	0	0	0	0	0	0	0	0	0	0	0	32	2	6.63655030800821
693	.344983439565892	1	6235.29411764706	64	1	0	0	0	0	0	0	0	0	0	0	0	0	0	1	0	0	0	0	0	0	0	0	61	0	12.6817248459959
694	.0890399174747797	1	872.733333333333	82	1	1	1	1	0	1	0	0	0	0	0	0	0	0	0	0	0	0	0	0	0	0	0	53	1	2.79534565366188
695	.181913483285075	0	7146.5	53	0	0	0	0	0	0	0	0	0	0	0	0	0	0	0	0	0	0	0	0	0	0	0	11	0	1.76043805612594
696	.30917338912172	1	792.846153846154	46	0	0	0	0	0	0	0	0	0	0	0	0	0	0	0	0	0	0	0	0	0	0	0	13	0	11.3347022587269
697	.475848305666045	0	18352.6315789474	50	7	0	0	1	0	0	0	0	0	0	0	1	0	0	0	0	0	0	0	0	0	0	0	43	0	6.95414099931554
698	.286485390199726	1	20376.9230769231	54	1	0	0	0	0	0	1	0	0	0	0	0	0	0	0	0	0	0	0	0	0	0	0	22	0	2.25325119780972
699	.323060929847925	1	27215.3846153846	46	0	0	0	0	0	0	0	0	0	0	0	0	0	0	0	0	0	0	0	0	0	0	0	18	0	6.8145106091718
700	.440075003665274	1	17229.2307692308	47	1	0	0	0	0	0	0	0	0	0	0	0	0	0	0	0	0	0	0	0	0	0	0	32	0	10.3956194387406
701	.242715680155806	1	24807.6923076923	55	3	0	0	0	0	0	0	0	0	0	0	0	0	0	0	0	0	0	0	0	0	0	0	24	0	7.61396303901437
702	.356180838061628	1	19840	48	0	1	1	0	0	0	0	0	0	0	0	1	0	1	1	1	0	0	0	0	0	0	0	27	1	2.57084188911704
703	.321205100515648	0	5718.68	50	0	0	0	0	0	0	0	0	0	0	0	0	0	0	0	0	0	0	0	0	0	0	0	25	1	6.64202600958248
704	.386928128140675	0	2440	46	0	0	0	0	0	0	0	0	0	0	0	0	0	0	0	0	0	0	0	0	0	0	0	23	0	8.52292950034223
705	.251735667827404	1	18189.4736842105	53	1	1	1	0	0	0	1	0	0	0	0	1	0	1	0	0	0	0	0	0	0	0	0	15	0	1.87268993839836
706	.598293993115627	1	18739.2777777778	52	3	1	0	0	0	1	0	0	0	0	0	0	0	0	0	0	0	0	0	0	0	0	0	63	0	13.3798767967146
707	.437938162361138	0	18923.9411764706	49	3	1	0	0	0	0	0	0	0	0	1	0	0	0	0	0	0	0	0	0	0	0	0	20	0	1.92197125256674
708	.0980094561533803	0	3035.66666666667	66	0	0	0	0	0	0	0	0	0	0	0	0	0	0	0	0	0	0	0	0	0	0	0	22	0	2.52703627652293
709	.148437679392972	0	2249.8	67	0	1	0	0	0	0	1	0	0	0	0	0	0	0	0	0	0	0	0	0	0	0	0	20	0	13.9739904175222
710	.248389495183969	0	44345.8461538462	48	1	0	0	0	0	0	0	0	0	0	0	0	0	0	0	0	0	0	0	0	0	0	0	13	0	5.63175906913073
711	.291783128479401	0	0	47	0	0	0	0	0	0	0	0	0	0	0	0	0	0	0	0	0	0	0	0	0	0	0	13	0	5.06502395619439
712	.149301306798799	1	6554.26666666667	57	0	0	0	0	0	0	0	0	0	0	0	0	0	0	1	1	1	0	0	0	0	0	0	14	2	10.590006844627
713	.611455294248436	0	21580	45	1	0	1	0	0	1	0	0	0	0	0	0	0	0	0	0	0	0	0	0	0	0	0	54	0	3.98904859685147
714	.355965109457213	1	23400.4375	49	2	0	1	0	0	0	0	0	0	0	0	0	0	0	1	0	0	1	0	0	0	0	0	20	0	11.7262149212868
715	.0196123462059821	0	0	80	10	1	1	1	0	1	1	1	1	0	0	1	1	1	0	0	0	0	0	1	0	0	0	35	0	.640657084188912
716	.92629440691138	0	20376.9230769231	45	0	0	0	0	0	0	0	0	0	0	0	0	0	0	0	0	0	0	0	0	0	0	0	108	0	13.9767282683094
717	.262564220946673	0	27124.3529411765	49	0	0	0	0	0	0	0	0	0	0	0	0	0	0	0	0	0	0	0	0	0	0	0	17	0	12.8350444900753
718	.214863536485141	0	19200	50	0	0	0	0	0	0	0	0	0	0	0	0	0	0	0	0	0	0	0	0	0	0	0	11	1	1.09240246406571
719	.355999917417844	1	22823.0769230769	50	1	0	0	0	0	0	0	0	0	0	0	0	0	0	0	0	0	0	0	0	0	0	0	30	0	4.30116358658453
720	.125685320663468	0	20376.9230769231	65	0	0	0	0	0	0	1	0	0	0	1	0	0	0	0	0	0	0	1	1	0	0	0	19	1	1.71115674195756
721	.362943252624712	0	19200	48	0	0	0	0	0	0	0	0	0	0	0	0	0	0	0	0	0	0	0	0	0	0	0	27	2	4.01095140314853
722	.307194564585243	1	21240	51	0	1	0	0	0	0	0	0	0	0	0	1	0	0	0	0	0	0	0	0	0	0	0	27	0	13.4236824093087
723	.238074187707025	1	28615.3846153846	48	0	0	0	0	0	0	0	0	0	0	0	0	0	0	0	0	0	0	0	0	0	0	0	11	0	1.01848049281314
724	.449151154435485	1	20376.9230769231	45	0	0	0	0	0	0	0	0	0	0	0	0	0	0	0	0	0	0	0	0	0	0	0	30	0	12.1697467488022
725	.221773371855037	1	12134.2727272727	54	3	0	0	1	0	0	0	0	0	0	0	0	0	0	1	0	0	1	0	0	0	0	0	16	1	3.3264887063655
726	.484836683688024	0	20376.9230769231	47	0	0	0	0	0	0	0	0	0	0	0	0	0	0	0	0	0	0	0	0	0	0	0	39	0	2.83915126625599
727	.0640582394854184	0	0	65	0	0	0	0	0	0	0	0	0	0	0	0	0	0	0	0	0	0	0	0	0	0	0	6	0	9.35249828884326
728	.216272601285313	0	49076.9230769231	46	0	0	0	0	0	0	0	0	0	0	0	0	0	0	0	0	0	0	0	0	0	0	0	5	0	8.9555099247091
729	.323152582312815	0	18267.6923076923	45	1	0	0	0	0	0	0	0	0	0	0	0	0	0	1	0	0	1	0	0	0	0	0	13	0	3.63039014373717
730	.27791883509561	0	47507.6923076923	53	1	0	0	0	0	0	0	0	0	0	0	0	0	0	0	0	0	0	0	0	0	0	0	30	0	1.79055441478439
731	.2716124568313	0	33638.5714285714	49	2	0	1	0	0	0	0	0	1	0	0	0	0	0	0	0	0	0	0	0	0	0	0	13	0	5.88090349075975
732	.30378278838158	1	3275.66666666667	48	1	0	0	0	0	0	0	0	0	0	0	0	0	0	0	0	0	0	0	0	0	0	0	16	0	4.6652977412731
733	.354357275997024	0	10407.6923076923	58	0	1	0	0	0	0	0	0	0	0	0	0	0	0	0	0	0	0	0	0	0	0	0	40	0	1.97946611909651
734	.154470305097834	1	5349.95238095238	57	0	0	0	0	0	0	0	0	0	0	0	0	0	0	0	0	0	0	0	0	0	0	0	15	2	12.7939767282683
735	.276383188543482	0	17261.5384615385	45	0	0	0	0	0	0	0	0	0	0	0	0	0	0	0	0	0	0	0	0	0	0	0	8	0	9.50308008213552
736	.27274137523384	0	36753.6923076923	52	0	0	0	0	0	0	0	0	0	0	0	0	0	0	0	0	0	0	0	0	0	0	0	27	0	4.57494866529774
737	.104096634837641	1	15280	57	0	0	0	0	0	1	0	0	0	0	0	0	0	0	0	0	0	0	0	0	0	0	0	16	0	13.5414099931554
738	.536919390030052	0	45823.0769230769	47	0	0	0	0	0	0	0	0	0	0	0	0	0	0	0	0	0	0	0	0	0	0	0	48	0	8.95277207392197
739	.0186918225247298	1	0	87	2	0	0	0	0	0	0	1	1	0	1	0	0	0	0	0	0	0	0	0	0	0	0	33	2	1.58247775496235
740	.137014835163195	0	49362.8571428571	52	0	0	0	0	0	0	0	0	0	0	0	0	0	0	0	0	0	0	0	0	0	0	0	4	0	.561259411362081
741	.343570264873699	1	2215.38461538462	49	0	0	0	0	0	0	0	0	0	0	0	0	0	0	1	0	0	1	0	0	0	0	0	25	0	9.31416837782341
742	.227702849172328	0	20376.9230769231	67	0	0	0	0	0	0	0	0	0	0	0	0	0	0	0	0	0	0	0	0	0	0	0	55	0	12.9418206707734
743	.518653423495447	1	11015.8888888889	51	0	1	1	0	0	0	0	0	0	0	0	0	0	0	0	0	0	0	0	0	0	0	0	36	0	9.25667351129363
744	.240132118653826	1	26676.9230769231	50	0	0	0	0	0	0	0	0	0	0	0	0	0	0	0	0	0	0	0	0	0	0	0	16	0	2.98699520876112
745	.258728303625398	1	0	53	0	0	0	0	0	0	0	0	0	0	0	0	0	0	0	0	0	0	0	0	0	0	0	23	0	11.1375770020534
746	.363492133452222	0	22226.6666666667	55	1	0	1	0	0	0	0	0	1	0	0	0	0	0	0	0	0	0	0	0	0	0	0	40	0	12.952772073922
747	.277711403325388	0	18692.3076923077	53	0	0	0	0	0	0	0	0	0	0	0	0	0	0	1	0	0	1	0	0	0	0	0	28	0	8.35318275154004
748	.193344487945924	0	20376.9230769231	58	0	0	0	0	0	0	0	0	0	0	0	0	0	0	0	0	0	0	0	0	0	0	0	27	1	12.2847364818617
749	.270529041811993	0	0	47	0	0	0	0	0	0	0	0	0	0	0	0	0	0	0	0	0	0	0	0	0	0	0	10	0	7.80013689253936
750	.278551414451621	0	23781.5384615385	56	2	0	1	0	0	0	0	0	0	0	0	0	0	0	0	0	0	0	0	0	0	0	0	27	0	5.93292265571526
751	.121409779327497	1	37640	55	0	0	0	0	0	0	0	0	0	0	0	0	0	0	0	0	0	0	0	0	0	0	0	6	0	2.68583162217659
752	.450812207471895	1	53892.3076923077	50	1	0	0	0	0	0	0	0	0	0	0	0	0	0	0	0	0	0	0	0	0	0	0	45	0	1.47843942505133
753	.28032547558566	0	0	69	0	0	0	0	0	0	1	0	0	0	0	0	0	0	0	0	0	0	0	0	0	0	0	57	0	8.96919917864476
754	.406880873895671	1	32953.8461538462	48	1	1	0	0	0	0	0	0	0	0	0	1	0	0	1	0	0	1	0	0	0	0	0	32	2	12.9418206707734
755	.194965180522559	1	20376.9230769231	64	5	1	0	1	0	0	0	0	0	0	0	1	1	0	0	0	0	0	0	0	0	0	0	52	1	8.46269678302533
756	.311025774735181	0	21710	52	1	0	0	0	0	0	0	0	0	0	0	0	0	0	0	0	0	0	0	0	0	0	0	29	0	1.82888432580424
757	.299946283485712	1	15683.9310344828	48	3	0	0	0	0	0	0	0	0	0	0	0	0	0	0	0	0	0	0	0	0	0	0	14	0	5.6208076659822
758	.230326729895562	1	33592.3076923077	45	0	0	0	0	0	0	0	0	0	0	0	0	0	0	0	0	0	0	0	0	0	0	0	3	0	13.0431211498973
759	.312215249506987	1	15600	50	0	0	0	0	0	0	0	0	0	0	0	0	0	0	1	1	1	0	0	0	0	0	0	25	0	10.0479123887748
760	.180908532510568	1	16344.84	51	0	0	0	0	0	0	0	0	0	0	0	0	0	0	0	0	0	0	0	0	0	0	0	7	0	9.42915811088296
761	.443033618502499	0	17925	45	0	0	0	0	0	0	0	0	0	0	0	0	0	0	0	0	0	0	0	0	0	0	0	29	0	9.88090349075975
762	.43196202128774	1	17636.4705882353	47	0	0	1	0	0	0	0	0	0	0	1	0	0	0	0	0	0	0	0	0	0	0	0	22	0	13.8617385352498
763	.404242734596737	1	20376.9230769231	48	0	0	1	0	0	0	0	0	0	0	0	0	0	0	0	0	0	0	0	0	0	0	0	26	0	10.6146475017112
764	.353538903626425	0	3155.66666666667	46	0	0	0	0	0	0	0	0	0	0	0	0	0	0	0	0	0	0	0	0	0	0	0	19	0	12.3860369609856
765	.616764021333499	0	30300	47	1	0	0	0	0	0	0	0	1	0	0	0	0	0	0	0	0	0	0	0	0	0	0	57	0	4.32306639288159
766	.297369194330947	0	20376.9230769231	52	1	0	0	0	0	0	0	0	0	0	0	0	0	0	0	0	0	0	0	0	0	0	0	27	0	11.9206023271732
767	.317113654623508	1	33715.3846153846	46	0	0	0	0	0	0	0	0	0	0	0	0	0	0	0	0	0	0	0	0	0	0	0	18	0	12.5284052019165
768	.229634554554349	0	14046.1538461538	46	0	0	0	0	0	0	0	0	0	0	0	0	0	0	0	0	0	0	0	0	0	0	0	3	0	8.65708418891171
769	.179441834960942	0	2742.85714285714	64	0	0	0	0	0	0	0	0	0	0	0	0	0	0	0	0	0	0	0	0	0	0	0	37	0	12.829568788501
770	.225984617854172	1	40209.1875	47	0	0	0	0	0	0	0	0	0	0	0	0	0	0	0	0	0	0	0	0	0	0	0	8	0	11.378507871321
771	.402271344195043	1	15723.5294117647	56	2	0	0	0	0	0	0	0	1	0	0	0	0	0	1	0	0	1	0	0	0	0	0	51	0	12.8213552361396
772	.408577979891329	1	9755.61904761905	45	0	0	0	0	0	0	0	0	0	0	0	0	0	0	0	0	0	0	0	0	0	0	0	24	0	11.7973990417522
773	.26562410473473	1	8733.33333333333	55	2	0	0	0	0	0	0	0	1	0	0	0	0	0	0	0	0	0	0	0	0	0	0	30	0	12.6899383983573
774	.716343059635857	1	9000	54	2	0	0	0	0	0	0	0	0	0	0	0	0	0	0	0	0	0	0	0	0	0	0	80	0	12.2217659137577
775	.227634681366679	0	8402.6	46	0	0	0	0	0	0	0	0	0	0	0	0	0	0	0	0	0	0	0	0	0	0	0	2	0	7.13210130047912
776	.293944149011609	1	3568.42105263158	52	0	0	0	0	0	0	0	0	0	0	0	0	0	0	1	1	1	0	0	0	0	0	0	26	0	11.9780971937029
777	.26427906743125	1	0	49	0	0	0	0	0	0	0	0	0	0	0	0	0	0	0	0	0	0	0	0	0	0	0	14	0	13.8945927446954
778	.324026262308994	1	2892.85714285714	51	1	0	0	0	0	0	0	0	0	0	0	0	0	0	0	0	0	0	0	0	0	0	0	26	0	9.30869267624914
779	.369957160732876	1	1593.47826086957	65	1	0	0	0	0	0	0	0	0	0	0	0	0	0	0	0	0	0	0	0	0	0	0	66	0	12.0136892539357
780	.318868721907355	0	32915.3846153846	47	2	1	0	0	0	1	1	0	0	0	1	1	0	0	0	0	0	0	0	0	0	0	0	17	0	5.7741273100616
781	.244161304229872	1	4021.05263157895	48	0	0	0	0	0	0	0	0	0	0	0	0	0	0	1	1	0	0	0	0	0	0	0	9	0	3.71800136892539
782	.27594534551734	1	23007.6923076923	45	1	0	0	1	0	0	0	0	0	0	0	0	1	0	0	0	0	0	0	0	0	0	0	25	1	.700889801505818
783	.142324269059011	0	7237.92857142857	57	1	0	0	0	0	0	0	0	0	0	0	0	0	0	0	0	0	0	0	0	0	0	0	11	0	5.48117727583847
784	.220117166948512	1	19411.7647058824	59	0	0	0	0	0	0	0	0	0	0	0	0	0	0	0	0	0	0	0	0	0	0	0	34	0	13.5852156057495
785	.273113871424287	0	12823.3181818182	45	0	0	0	0	0	0	0	0	0	0	0	0	0	0	0	0	0	0	0	0	0	0	0	7	0	11.6331279945243
786	.382305942739715	1	15957	48	2	0	0	0	0	0	0	0	1	0	0	0	0	0	1	0	0	1	0	0	0	0	0	29	0	3.46611909650924
787	.295639950594042	0	20600	47	0	0	0	0	0	0	0	0	0	0	0	0	0	0	0	0	0	0	0	0	0	0	0	16	0	8.91444216290212
788	.296651616436916	1	6803.22222222222	47	1	0	0	0	0	0	0	0	0	0	0	0	0	0	0	0	0	0	0	0	0	0	0	13	0	11.9671457905544
789	.30362423884931	1	11550	47	0	0	0	0	0	0	0	0	0	0	0	0	0	0	0	0	0	0	0	0	0	0	0	16	0	13.9247091033539
790	.286376671439233	0	12268.5185185185	47	3	0	1	1	0	0	0	0	0	0	0	0	1	0	0	0	0	0	0	0	0	0	0	21	0	.930869267624914
791	.124682502407728	1	18290.6	56	0	0	0	0	0	0	0	0	0	0	0	0	0	0	1	1	1	0	0	0	0	0	0	7	2	13.8918548939083
792	.418799013278535	0	60466.6666666667	50	0	1	1	0	0	0	0	0	0	0	0	0	0	0	0	0	0	0	0	0	0	0	0	28	0	1.78781656399726
793	.240569246124753	0	30653.8461538462	51	0	0	0	0	0	0	0	0	0	0	0	0	0	0	0	0	0	0	0	0	0	0	0	19	0	1.94934976043806
794	.432602152223447	1	20440.9090909091	50	4	1	0	0	0	0	0	0	0	0	0	0	0	0	0	0	0	0	0	0	0	0	0	25	0	1.05407255304586
795	.349659377191691	1	20376.9230769231	48	1	0	0	0	0	0	0	0	1	0	0	0	0	0	0	0	0	0	0	0	0	0	0	27	0	13.6125941136208
796	.324048116424036	1	18553.8461538462	48	0	0	0	0	0	0	0	0	0	0	0	0	0	0	0	0	0	0	0	0	0	0	0	22	0	1.99315537303217
797	.135544137148422	1	0	57	0	0	0	0	0	0	0	0	0	0	0	0	0	0	0	0	0	0	0	0	0	0	0	10	0	10.2915811088296
798	.299006491770521	0	25860	49	0	0	0	0	0	0	0	0	0	0	0	0	0	0	0	0	0	0	0	0	0	0	0	22	0	8.95824777549624
799	.530785077734951	1	18323.3333333333	47	0	0	0	0	0	0	0	0	0	0	0	0	0	0	1	1	1	1	0	0	0	0	0	44	0	6.60917180013689
800	.535949565495003	0	32320	53	2	0	0	0	0	0	0	0	0	0	0	1	0	0	0	0	0	0	0	0	0	0	0	67	0	2.91307323750856
801	.871349215500825	1	13220.5384615385	46	2	0	0	0	0	0	0	0	0	0	0	0	0	0	1	1	1	0	0	0	0	0	0	89	0	13.6262833675565
802	.187110422051375	1	89461.5384615385	50	1	0	0	0	0	0	0	0	1	0	0	0	0	0	0	0	0	0	0	0	0	0	0	16	0	13.7467488021903
803	.308435705119694	0	23100	47	0	0	0	0	0	0	0	0	0	0	0	1	0	0	0	0	0	0	0	0	0	0	0	27	0	11.7371663244353
804	.227720006856106	1	11420	69	0	1	0	0	0	0	1	0	0	0	0	0	0	0	0	0	0	0	0	0	0	0	0	41	0	12.4572210814511
805	.13604643569056	1	7823.21052631579	65	2	0	0	0	0	0	0	0	0	0	0	0	0	0	0	0	0	0	1	1	0	0	0	30	0	1.69472963723477
806	.182102029881381	1	47534.3846153846	51	2	0	0	0	0	0	0	0	0	0	0	0	0	0	0	0	0	0	0	0	0	0	0	8	0	5.3990417522245
807	.354830573598007	0	15451.652173913	49	0	0	0	0	0	0	0	0	0	0	0	0	0	0	0	0	0	0	0	0	0	0	0	28	0	3.80561259411362
808	.541451899972971	0	20238.4615384615	47	3	0	0	0	0	0	0	0	0	0	0	0	0	0	0	0	0	0	0	0	0	0	0	41	0	6.94318959616701
809	.326709682228367	0	18712.1764705882	45	0	0	0	0	0	0	0	0	0	0	0	0	0	0	0	0	0	0	0	0	0	0	0	15	0	1.94661190965092
810	.47042067626562	1	9098.72093023256	47	0	0	0	0	0	0	0	0	0	0	0	0	0	0	0	0	0	0	0	0	0	0	0	36	0	9.08145106091718
811	.216802155435135	1	24064.2857142857	48	0	0	0	0	0	0	0	0	0	0	0	0	0	0	0	0	0	0	0	0	0	0	0	7	0	5.40177960301164
812	.157486115567642	0	20376.9230769231	56	0	0	0	0	0	0	0	0	0	0	0	0	0	0	0	0	0	0	0	0	0	0	0	15	0	1.86721423682409
813	.511655609411843	0	15820	48	2	0	0	0	0	0	0	0	0	0	0	0	0	0	0	0	0	0	0	0	0	0	0	41	0	7.79739904175222
814	.151230114832242	1	20376.9230769231	60	3	0	0	0	0	0	0	0	0	0	0	0	0	0	1	0	0	1	0	0	0	0	0	19	0	9.78781656399726
815	.24675081435315	0	28760	45	0	0	0	0	0	0	0	0	0	0	0	0	0	0	0	0	0	0	0	0	0	0	0	5	0	11.9123887748118
816	.571075800132762	1	14433.3333333333	51	0	0	0	0	0	0	0	0	0	0	0	0	0	0	0	0	0	0	0	0	0	0	0	58	0	8.08761122518823
817	.027013714074727	1	2258.82352941176	77	0	0	0	0	0	0	0	0	0	0	0	0	0	0	0	0	0	0	0	0	0	0	0	10	2	6.18754277891855
818	.23344925821833	0	14100	51	1	0	0	0	0	0	1	0	0	0	0	0	0	0	0	0	0	0	0	0	0	0	0	6	0	5.65639972621492
819	.243338740490831	0	18214.2666666667	50	1	0	0	0	0	0	0	0	0	0	0	0	0	0	0	0	0	0	0	0	0	0	0	14	0	3.79466119096509
820	.462845883255483	0	20376.9230769231	47	1	0	0	0	0	0	0	0	0	0	0	0	0	0	0	0	0	0	0	0	0	0	0	35	0	12.9418206707734
821	.194443290289157	1	24789.4736842105	52	0	0	0	0	0	0	0	0	0	0	0	0	0	0	0	0	0	0	0	0	0	0	0	13	0	.372347707049966
822	.634863434940208	0	8911.75	46	0	0	0	1	0	0	0	0	0	0	0	0	0	0	0	0	0	0	0	0	0	0	0	52	0	2.97330595482546
823	.178102971699426	0	12923.0769230769	56	3	1	1	1	0	0	1	0	0	0	0	1	1	0	0	0	0	0	0	1	0	0	0	19	0	.958247775496235
824	.382133383221964	1	20200	48	0	1	0	0	0	0	0	0	0	0	0	1	0	0	0	0	0	0	0	0	0	0	0	29	0	12.8898015058179
825	.5579038572108	1	38053.8461538462	47	1	0	0	0	0	0	0	0	0	0	0	0	0	0	0	0	0	0	0	0	0	0	0	48	0	8.29568788501027
826	.119406249236771	0	2570.52631578947	68	0	0	0	0	0	0	1	0	0	0	0	1	0	0	0	0	0	0	1	1	0	0	0	36	0	12.9609856262834
827	.650990107952392	1	15129.5652173913	45	2	0	0	0	0	0	0	0	0	0	0	0	0	0	0	0	0	0	0	0	0	0	0	50	0	7.88774811772758
828	.0783872852434787	0	3300	67	7	1	1	1	0	0	0	0	0	0	0	1	1	1	0	0	0	0	0	1	0	0	0	28	0	1.97125256673511
829	.250075745560659	1	10152.8	52	0	1	0	0	0	0	0	0	0	0	0	1	0	0	0	0	0	0	0	0	0	0	0	20	0	6.33538672142368
830	.352446824992953	0	3785.71428571429	45	1	0	0	0	0	0	0	0	0	0	0	0	0	0	0	0	0	0	0	0	0	0	0	15	0	7.99452429842574
831	.0182298181530044	1	0	79	2	1	0	1	0	0	0	1	0	0	0	0	0	0	0	0	0	0	0	0	0	0	0	4	1	7.06639288158795
832	.266475526481553	0	17044	46	0	0	0	0	0	0	0	0	0	0	0	0	0	0	0	0	0	0	0	0	0	0	0	9	0	8.38877481177276
833	.241495237068812	1	20376.9230769231	61	0	1	0	0	0	0	0	0	0	0	0	1	0	0	0	0	0	0	0	0	0	0	0	42	0	1.70841889117043
834	.449166157386579	1	20362.5	45	0	0	0	0	0	0	0	0	0	0	0	0	0	0	0	0	0	0	0	0	0	0	0	30	0	13.4209445585216
835	.222993372388349	1	2560	71	3	1	0	0	0	0	0	0	0	0	0	1	0	0	0	0	0	0	0	0	0	0	0	57	1	3.6331279945243
836	.350514258804158	0	12604.7307692308	52	1	0	0	0	0	0	0	0	0	0	0	0	0	0	0	0	0	0	0	0	0	0	0	33	0	11.9698836413415
837	.116432006811684	0	20376.9230769231	68	1	0	0	0	0	0	0	0	1	0	0	0	0	0	0	0	0	0	0	0	0	0	0	36	0	8.93634496919918
838	.38563435741614	0	3230.76923076923	45	1	0	0	0	0	0	0	0	0	0	0	0	0	0	0	0	0	0	0	0	0	0	0	19	0	1.87816563997262
839	.273012273682846	1	15201.1052631579	51	0	0	0	0	0	0	0	0	0	0	0	0	0	0	0	0	0	0	0	0	0	0	0	22	0	13.8370978781656
840	.214791008071246	1	10961.5384615385	50	0	0	0	0	0	0	0	0	0	0	0	0	0	0	0	0	0	0	0	0	0	0	0	10	0	13.6262833675565
841	.132754477069974	1	11640	65	2	1	1	1	0	0	0	0	0	0	0	1	1	1	0	0	0	0	0	0	0	0	0	46	1	12.3750855578371
842	.384215476165483	0	23838.4615384615	52	2	0	0	0	0	0	0	0	0	0	0	0	0	0	0	0	0	0	0	0	0	0	0	37	0	.952772073921971
843	.390361212698287	0	0	49	1	0	0	0	0	0	0	0	0	0	0	0	0	0	0	0	0	0	0	0	0	0	0	29	0	3.67693360711841
844	.251099110015384	0	23980	47	0	0	0	0	0	0	0	0	0	0	0	0	0	0	0	0	0	0	0	0	0	0	0	10	0	8.6050650239562
845	.24598889420779	1	21158.8235294118	51	1	0	1	0	0	0	1	0	0	0	0	1	0	1	0	0	0	0	0	0	0	0	0	19	0	3.57289527720739
846	.20070169841207	1	2846.33333333333	60	2	1	0	0	0	0	1	1	1	0	1	1	0	0	1	1	1	0	1	1	0	0	0	34	1	4.16153319644079
847	.215886833984608	1	3300	67	0	0	0	0	0	0	0	0	0	0	0	0	0	0	0	0	0	0	0	0	0	0	0	51	0	11.6659822039699
848	.341328247065749	1	2200	53	0	0	1	0	0	0	1	0	0	0	0	0	0	0	0	0	0	0	0	0	0	0	0	20	0	13.1964407939767
849	.258254465313853	1	83.2666666666667	56	1	1	1	0	0	0	1	1	0	0	0	1	0	0	1	1	1	0	1	1	0	0	0	30	0	13.9301848049281
850	.375195825287433	1	20376.9230769231	52	0	1	0	0	0	0	0	0	0	0	0	1	0	0	1	1	0	0	0	0	0	0	0	38	0	4.51745379876797
851	.352942925779526	1	17660	50	1	0	0	0	0	0	0	0	0	0	0	0	0	0	0	0	0	0	0	0	0	0	0	29	0	13.4483230663929
852	.284589971251932	1	0	47	0	0	0	0	0	0	0	0	0	0	0	0	0	0	0	0	0	0	0	0	0	0	0	12	0	13.6755646817248
853	.452523735215157	0	8861.53846153846	59	2	0	0	0	0	0	1	0	0	0	0	0	0	0	0	0	0	0	0	0	0	0	0	52	1	12.1752224503765
854	.247200016390556	1	22134.7826086957	49	2	0	1	0	0	0	0	0	0	0	0	0	0	0	0	0	0	0	0	0	0	0	0	5	0	2.20670773442847
855	.321207718503202	0	0	55	1	1	0	1	0	0	0	0	0	0	0	0	0	0	0	0	0	0	0	0	0	0	0	25	0	2.94866529774127
856	.372921771971081	0	20376.9230769231	45	0	0	0	0	0	0	0	0	0	0	0	0	0	0	0	0	0	0	0	0	0	0	0	21	0	8.79123887748118
857	.343545317191087	0	17419.1333333333	45	0	0	0	0	0	0	0	0	0	0	0	0	0	0	0	0	0	0	0	0	0	0	0	17	0	9.94387405886379
858	.508516366555569	1	32733.3333333333	54	4	1	0	0	0	0	0	0	0	0	0	0	0	0	0	0	0	0	0	0	0	0	0	45	0	8.02190280629706
859	.254090668067678	0	20455.7142857143	48	1	0	0	0	0	0	0	0	0	0	0	0	0	0	0	0	0	0	0	0	0	0	0	11	0	5.94113620807666
860	.348811186585549	1	2933.33333333333	49	2	0	1	0	0	0	0	0	0	0	0	0	0	1	0	0	0	0	0	0	0	0	0	24	0	1.29226557152635
861	.332347776521902	0	0	45	1	0	0	0	0	0	0	0	0	0	0	0	0	0	0	0	0	0	0	0	0	0	0	12	0	7.41957563312799
862	.209632346908564	0	34230.7692307692	48	0	0	0	0	0	0	0	0	0	0	0	0	0	0	0	0	0	0	0	0	0	0	0	7	0	8.25188227241615
863	.216571558261832	0	19841.0526315789	47	0	0	0	0	0	0	0	0	0	0	0	0	0	0	0	0	0	0	0	0	0	0	0	4	0	3.95345653661875
864	.450202380276837	0	29211.3076923077	49	0	0	0	0	0	0	0	0	0	0	0	0	0	0	0	0	0	0	0	0	0	0	0	41	0	8.90622861054073
865	.157048982208115	0	19657.3913043478	52	0	0	0	0	0	0	0	0	0	0	0	0	0	0	0	0	0	0	0	0	0	0	0	5	0	4.48459958932238
866	.326315326757256	1	11794.7368421053	48	1	0	0	0	0	0	0	0	0	0	0	0	0	0	0	0	0	0	0	0	0	0	0	20	1	3.91238877481177
867	.306648538184855	0	7405.31578947368	45	0	0	0	0	0	0	0	0	0	0	0	0	0	0	0	0	0	0	0	0	0	0	0	11	0	3.85215605749487
868	.211727515049644	1	25769.2307692308	46	1	0	0	0	1	0	0	0	0	0	0	0	0	0	0	0	0	0	0	0	0	0	0	16	0	10.7296372347707
869	.0586436195156418	1	0	67	1	1	0	1	0	0	1	0	0	0	0	1	1	0	0	0	0	0	0	1	0	0	0	18	0	13.4373716632444
870	.188007609169132	1	75376.9230769231	50	2	0	0	0	0	0	0	0	0	0	0	0	0	0	0	0	0	0	0	0	0	0	0	10	1	4.34496919917865
871	.247227862375355	1	24355.5555555556	46	0	0	0	0	0	0	0	0	0	0	0	0	0	0	1	0	0	1	0	0	0	0	0	7	0	13.2457221081451
872	.420607873135731	0	637.923076923077	50	3	0	0	1	0	0	0	0	0	0	0	0	1	0	0	0	0	0	0	0	0	0	0	50	2	6.70499657768652
873	.29916722953376	0	12038.5	46	0	0	0	0	0	0	0	0	0	0	0	0	0	0	0	0	0	0	0	0	0	0	0	13	0	1.4154688569473
874	.399766599729911	0	18703.5263157895	46	1	0	0	0	0	0	0	0	0	0	0	0	0	0	0	0	0	0	0	0	0	0	0	25	0	4.98015058179329
875	.242806074356821	1	18658.1428571429	49	0	0	0	0	0	0	0	0	0	0	0	0	0	0	0	0	0	0	0	0	0	0	0	13	0	2.3025325119781
876	.230620717464407	1	10169.3333333333	51	2	0	0	0	0	0	0	0	0	0	0	0	0	0	0	0	0	0	0	0	0	0	0	12	0	.618754277891855
877	.528586836049552	1	24013.3333333333	47	0	1	0	0	0	0	0	0	0	0	0	0	0	0	0	0	0	0	0	0	0	0	0	35	0	5.5605749486653
878	.164649826655022	0	11559.6842105263	55	0	0	0	0	0	0	0	0	0	0	0	0	0	0	0	0	0	0	0	0	0	0	0	13	0	8.85968514715948
879	.295086775878552	0	20376.9230769231	47	1	0	0	0	0	0	1	0	1	0	0	0	0	0	0	0	0	0	0	0	0	0	0	9	0	11.1540041067762
880	.158395522689896	0	21792.8571428571	53	0	0	0	0	0	0	0	0	0	0	0	0	0	0	0	0	0	0	0	0	0	0	0	8	0	3.87679671457906
881	.501028589553423	0	10617.2352941176	52	1	0	0	0	0	0	0	0	0	0	0	0	1	0	0	0	0	0	0	0	0	0	0	69	0	10.5626283367556
882	.176579875100968	1	18812.5	50	0	0	0	0	0	0	0	0	0	0	0	0	0	0	0	0	0	0	0	0	0	0	0	4	0	13.5112936344969
883	.316940946766044	0	2535.66666666667	52	2	0	0	0	0	0	0	0	0	0	0	0	0	0	0	0	0	0	0	0	0	0	0	26	0	2.90759753593429
884	.162966349458245	1	9184.61538461538	52	0	0	0	0	0	0	0	0	0	0	0	0	0	0	0	0	0	0	0	0	0	0	0	5	0	12.3039014373717
885	.410816357828289	0	20930.7692307692	48	2	0	0	0	0	0	0	0	0	0	0	0	0	0	0	0	0	0	0	0	0	0	0	30	0	1.96303901437372
886	.0506846210664306	0	20376.9230769231	73	0	0	0	0	0	0	0	0	0	0	0	0	0	0	0	0	0	0	0	0	0	0	0	21	0	10.9185489390828
887	.486390136088039	1	60094.1176470588	46	1	0	0	0	0	0	0	0	0	0	0	0	0	0	0	0	0	0	0	0	0	0	0	40	0	7.1895961670089
888	.215303078395452	0	21623.0769230769	47	0	0	0	0	0	0	0	0	0	0	0	0	0	0	0	0	0	0	0	0	0	0	0	4	0	1.65639972621492
889	.294733140916472	0	12936.5333333333	51	5	1	0	1	0	1	0	0	0	0	1	1	1	0	0	0	0	0	0	0	0	0	0	43	0	1.99315537303217
890	.304770966483652	1	5715	46	0	0	0	0	0	0	0	0	0	0	0	0	0	0	0	0	0	0	0	0	0	0	0	13	0	10.8090349075975
891	.558216044692095	0	7981	47	1	1	0	0	0	0	0	0	0	0	0	0	0	0	0	0	0	0	0	0	0	0	0	35	0	7.92607802874743
892	.223233532534791	1	23515.3846153846	50	1	0	0	0	0	0	0	0	0	1	0	0	0	0	1	1	1	0	0	0	0	0	0	21	0	2.51882272416153
893	.220846477057894	1	32607.1428571429	53	2	0	0	0	0	0	0	0	1	0	0	0	0	0	1	1	1	0	0	0	0	0	0	21	0	13.7796030116359
894	.312799541703009	0	27088.2352941176	49	0	0	0	0	0	0	0	0	0	0	0	0	0	0	0	0	0	0	0	0	0	0	0	24	0	8.93908281998631
895	.2376831153454	0	20035.7142857143	46	0	0	0	0	0	0	0	0	0	0	0	0	0	0	0	0	0	0	0	0	0	0	0	5	0	2.66392881587953
896	.138529542330491	0	3840	61	0	0	0	0	0	0	0	0	0	0	0	0	0	0	0	0	0	0	0	0	0	0	0	21	0	11.8302532511978
897	.383753295345293	1	17763.3333333333	45	0	0	0	0	0	0	0	0	0	0	0	0	0	0	0	0	0	0	0	0	0	0	0	22	0	11.791923340178
898	.353402392146255	1	13894.5294117647	52	0	0	0	0	0	0	0	0	0	0	0	0	0	0	0	0	0	0	0	0	0	0	0	35	0	8.65160848733744
899	.237975600483576	0	20376.9230769231	72	1	1	0	0	0	0	0	0	0	0	0	0	0	0	0	0	0	0	0	0	0	0	0	58	0	4.93360711841205
900	.265570044651055	0	43169.2307692308	46	0	0	0	0	0	0	0	0	0	0	0	0	0	0	0	0	0	0	0	0	0	0	0	12	0	7.73442847364819
901	.242839576486962	1	1933.33333333333	49	0	0	0	0	0	0	0	0	0	0	0	0	0	0	0	0	0	0	0	0	0	0	0	11	0	2.74058863791923
902	.438407201600395	0	34769.2307692308	45	1	0	0	0	0	0	0	0	0	0	0	0	0	0	0	0	0	0	0	0	0	0	0	29	0	11.7262149212868
903	.252501110564858	1	12484.6153846154	53	5	0	0	1	0	0	0	0	0	0	0	0	1	0	0	0	0	0	0	0	0	0	0	34	0	10.4339493497604
904	.274538381929937	0	20376.9230769231	57	2	1	0	0	0	0	1	0	0	0	0	1	0	0	0	0	0	0	1	1	0	0	0	28	0	9.927446954141
905	.0471395011590696	1	3275.66666666667	71	1	1	1	1	0	0	0	0	0	0	0	1	1	1	0	0	0	0	0	0	0	0	0	29	1	3.47707049965777
906	.206985760452515	0	20376.9230769231	58	0	1	0	0	0	0	0	0	0	0	0	0	0	0	0	0	0	0	0	0	0	0	0	20	1	3.01711156741958
907	.3365111272388	0	2560	49	0	1	0	0	0	1	0	0	0	1	0	0	0	0	0	0	0	0	0	0	0	0	0	37	0	3.94798083504449
908	.16775229523695	0	3771.41176470588	68	2	1	1	0	0	0	0	1	0	0	0	0	0	0	0	0	0	0	0	0	0	0	0	40	0	5.97946611909651
909	.316243595868355	0	21784.6153846154	45	0	0	0	0	0	0	0	0	0	0	0	0	0	0	0	0	0	0	0	0	0	0	0	14	0	5.06776180698152
910	.261858727257798	1	25946.1538461538	55	1	0	0	0	0	0	0	0	0	0	0	0	0	0	0	0	0	0	0	0	0	0	0	30	0	8.02190280629706
911	.480364465250934	0	20376.9230769231	49	2	1	0	0	0	0	0	0	0	0	0	0	0	0	0	0	0	0	0	0	0	0	0	31	0	1.97125256673511
912	.321329055570637	0	28523.0769230769	62	6	0	1	1	0	0	0	0	1	0	0	1	1	0	0	0	0	0	0	0	0	0	0	72	1	2.50513347022587
913	.389956415510494	1	16920	45	2	1	1	0	0	0	0	0	0	0	0	0	1	1	0	0	0	0	0	0	0	0	0	30	2	7.60301163586585
914	.461519438296488	0	20746.1538461538	45	0	0	0	0	0	0	0	0	0	0	1	0	0	0	0	0	0	0	0	0	0	0	0	27	0	5.83709787816564
915	.159690690141752	1	114280	50	0	0	0	0	0	0	0	0	0	0	0	0	0	0	0	0	0	0	0	0	0	0	0	12	0	13.3552361396304
916	.19189808271693	0	23375.3846153846	49	0	0	0	0	0	0	0	0	0	0	0	0	0	0	0	0	0	0	0	0	0	0	0	5	0	5.53867214236824
917	.247094229791078	1	19980	45	0	0	0	0	0	0	0	0	0	0	0	0	0	0	0	0	0	0	0	0	0	0	0	4	0	13.0020533880903
918	.420165896627659	0	20376.9230769231	48	0	0	0	0	0	0	0	0	0	0	0	0	0	0	0	0	0	0	0	0	0	0	0	34	0	8.87611225188227
919	.865499338884202	0	0	46	1	0	0	0	0	0	1	0	0	0	0	1	0	0	0	0	0	0	0	0	0	0	0	88	2	3.35660506502396
920	.266868423903537	1	26410.8947368421	50	0	0	0	0	0	0	0	0	0	0	0	0	0	0	0	0	0	0	0	0	0	0	0	20	0	12.5995893223819
921	.299329668958067	1	16645.36	48	1	0	0	0	0	0	0	0	0	0	0	0	0	0	1	0	0	1	0	0	0	0	0	17	0	6.12183436002738
922	.291313440345742	0	14180	50	0	0	0	0	0	0	0	0	0	0	0	0	0	0	0	0	0	0	0	0	0	0	0	22	0	.835044490075291
923	.222256532852516	0	2784.41176470588	67	0	0	0	0	0	0	0	0	0	0	0	0	0	0	0	0	0	0	0	0	0	0	0	52	0	8.97741273100616
924	.0698897900925976	1	14807.1428571429	58	2	0	0	0	0	1	0	0	0	0	0	0	0	0	0	0	0	0	0	0	0	0	0	3	0	13.7932922655715
925	.357144737552905	1	20376.9230769231	47	2	0	0	0	0	0	0	0	0	0	0	0	0	0	0	0	0	0	0	0	0	0	0	21	1	8.7337440109514
926	.375376491504801	1	17214.2857142857	48	2	0	0	0	0	1	0	0	0	0	0	1	0	0	1	0	0	1	0	0	0	0	0	47	2	13.596167008898
927	.0379037275677903	0	1920	76	1	0	0	0	0	0	0	0	0	0	0	0	0	0	0	0	0	0	0	0	0	0	0	16	0	2.86379192334018
928	.157841256746572	0	2783	54	1	1	0	1	0	0	0	0	0	0	0	0	1	0	0	0	0	0	0	0	0	0	0	15	0	7.83846680355921
929	.462750160907411	1	21571.1111111111	48	1	1	1	0	0	0	0	0	0	0	0	1	0	0	0	0	0	0	0	0	0	0	0	31	0	2.18480492813142
930	.331904168413353	0	457.857142857143	46	4	0	0	0	0	0	0	0	0	0	0	0	0	0	0	0	0	0	0	0	0	0	0	10	0	1.15263518138261
931	.409904418240071	0	109.9	45	0	0	0	0	0	0	0	0	0	0	0	0	0	0	0	0	0	0	0	0	0	0	0	23	0	8.76112251882272
932	.420436219800985	1	54980	52	0	0	0	0	0	0	0	0	0	0	0	0	0	0	1	1	1	0	0	0	0	0	0	48	0	13.4483230663929
933	.732062330722673	0	8007.13333333333	45	0	0	0	0	0	0	0	0	0	0	0	0	0	0	0	0	0	0	0	0	0	0	0	63	0	7.74264202600958
934	.317720675612885	0	20515.3846153846	46	4	1	0	0	0	0	0	1	1	0	0	1	0	0	0	0	0	0	0	0	0	0	0	27	0	9.96851471594798
935	.191869474486088	1	20376.9230769231	52	0	0	0	0	0	0	0	0	0	0	0	0	0	0	0	0	0	0	0	0	0	0	0	12	0	1.47296372347707
936	.204835749370969	0	20192.3076923077	48	1	0	0	0	0	0	0	0	0	0	0	0	0	0	0	0	0	0	0	0	0	0	0	3	0	2.5242984257358
937	.246706616985002	1	0	46	0	0	0	0	0	0	0	0	0	0	0	0	0	0	1	0	0	1	0	0	0	0	0	4	0	12.1122518822724
938	.361286945105279	1	17660	52	0	1	0	0	0	0	0	0	0	0	0	0	0	0	0	0	0	0	0	0	0	0	0	27	0	13.347022587269
939	.534181189773214	1	20376.9230769231	50	0	0	0	0	0	0	0	0	0	0	0	0	0	0	0	0	0	0	0	0	0	0	0	52	0	13.1854893908282
940	.334946203704347	0	28800	51	0	0	0	0	0	0	0	0	0	0	0	0	0	0	0	0	0	0	0	0	0	0	0	32	0	9.87268993839836
941	.378740345536313	0	14477.1428571429	45	0	0	0	0	0	0	0	0	0	0	0	0	0	0	0	0	0	0	0	0	0	0	0	21	0	2.98425735797399
942	.338206291175516	0	27617.6470588235	46	0	0	0	0	0	0	0	0	0	0	0	0	0	0	0	0	0	0	0	0	0	0	0	20	0	9.46748802190281
943	.204242273322141	0	4885.71428571429	49	0	0	0	0	0	0	0	0	0	0	0	0	0	0	0	0	0	0	0	0	0	0	0	5	0	.958247775496235
944	.288481004276839	1	12906.3157894737	49	0	0	0	0	0	0	0	0	0	0	0	0	0	0	1	1	1	0	0	0	0	0	0	19	0	.706365503080082
945	.0558816009557368	1	2080	70	2	0	0	0	0	0	1	0	1	0	0	0	0	0	1	1	0	0	0	0	0	0	0	6	0	12.9555099247091
946	.238867900795196	0	10476.9230769231	56	1	1	0	1	0	0	0	0	0	0	0	0	0	0	0	0	0	0	0	0	0	0	0	17	0	8.69267624914442
947	.454437029116348	1	4507.13333333333	54	0	0	1	1	0	0	0	0	0	0	0	0	0	0	0	0	0	0	0	0	0	0	0	44	0	13.8124572210815
948	.332101181646778	0	23300.35	52	0	1	0	0	0	0	0	0	0	0	0	0	0	0	0	0	0	0	0	0	0	0	0	24	0	8.88432580424367
949	.148734341683952	0	25600	62	0	1	0	0	0	0	0	0	0	0	0	0	0	0	0	0	0	0	0	0	0	0	0	19	0	.939082819986311
950	.289317397425613	0	27115.3846153846	45	0	0	0	0	0	0	0	0	0	0	0	0	0	0	0	0	0	0	0	0	0	0	0	11	0	7.79466119096509
951	.142880919523745	1	2175	67	0	1	1	0	0	0	0	0	0	0	0	0	0	0	0	0	0	0	0	0	0	0	0	21	0	12.0574948665298
952	.735674321922896	1	22038.4615384615	50	1	0	0	0	0	0	0	0	0	0	0	0	0	0	1	0	0	1	0	0	0	0	0	76	0	9.67282683093771
953	.418280899580436	0	16920	45	0	0	0	0	0	0	0	0	0	0	0	0	0	0	0	0	0	0	0	0	0	0	0	26	2	1.25119780971937
954	.111445503457466	0	16920	71	0	0	0	0	0	0	0	0	0	0	0	1	0	0	0	0	0	0	0	0	0	0	0	49	0	8.61054072553046
955	.368340869221466	0	25800	47	0	0	0	0	0	0	0	0	0	0	0	0	0	0	0	0	0	0	0	0	0	0	0	26	0	4.9555099247091
956	.458376314560883	0	20861.5384615385	48	1	0	0	0	0	0	0	0	0	0	0	0	0	0	0	0	0	0	0	0	0	0	0	37	0	4.93634496919918
957	.320435915228946	0	43715.6153846154	49	0	0	0	0	0	0	0	0	0	0	0	0	0	0	0	0	0	0	0	0	0	0	0	27	0	9.77686516084873
958	.138148553589853	1	22820	54	0	0	0	0	0	0	0	0	0	0	0	0	0	0	0	0	0	0	0	0	0	0	0	6	0	6.22313483915127
959	.337357639779003	0	0	45	0	0	1	0	0	0	0	0	0	0	0	0	0	0	0	0	0	0	0	0	0	0	0	8	0	7.86310746064339
960	.133553990570016	1	12405.8823529412	57	0	0	0	0	0	0	0	0	0	0	0	0	0	0	0	0	0	0	0	0	0	0	0	11	0	3.77549623545517
961	.411938914779685	0	3901.61538461538	72	3	1	1	1	0	0	1	0	1	0	1	1	0	1	0	0	0	0	1	1	0	0	0	78	0	.993839835728953
962	.486929357944644	1	11022.5384615385	51	4	0	0	0	0	0	0	0	0	0	0	0	0	0	1	1	1	0	0	0	0	0	0	42	0	13.5468856947296
963	.20958873463541	1	18363.9285714286	50	0	0	0	0	0	0	0	0	0	0	0	0	0	0	1	0	0	1	0	0	0	0	0	10	0	.317590691307324
964	.421133008597988	0	19398.75	59	0	0	0	0	0	0	0	0	0	0	0	0	0	0	0	0	0	0	0	0	0	0	0	61	0	13.9493497604381
965	.339758348084036	0	17629.4117647059	46	0	0	0	0	0	0	0	0	0	0	0	0	0	0	0	0	0	0	0	0	0	0	0	19	0	6.97056810403833
966	.176811429728326	1	19240	53	0	1	0	0	0	0	0	0	0	0	0	1	0	0	0	0	0	0	0	0	0	0	0	11	0	7.24435318275154
967	.486558578185312	1	0	65	4	0	0	0	0	0	0	0	1	0	0	0	0	0	1	0	0	0	0	0	0	0	0	78	0	13.1060917180014
968	.0640582394854184	1	0	65	0	0	0	0	0	0	0	0	0	0	0	0	0	0	0	0	0	0	0	0	0	0	0	6	0	13.1882272416153
969	.41807920804901	1	0	53	0	1	1	0	0	0	0	0	0	0	0	1	0	0	0	0	0	0	0	0	0	0	0	37	1	1.24572210814511
970	.202893753277148	0	23545.5555555556	49	0	0	0	0	0	0	0	0	0	0	0	0	0	0	0	0	0	0	0	0	0	0	0	7	0	7.07734428473648
971	.390342995841775	0	1243.22580645161	63	0	0	0	0	0	0	0	0	0	0	0	0	0	0	0	0	0	0	0	0	0	0	0	65	0	13.8809034907598
972	.312657412491767	0	31284.6153846154	49	1	0	0	0	0	0	0	0	0	0	0	0	0	0	0	0	0	0	0	0	0	0	0	23	0	9.99315537303217
973	.215373751899261	1	6346.15384615385	51	0	0	0	0	0	0	0	0	0	0	0	0	0	0	0	0	0	0	0	0	0	0	0	12	0	13.6454483230664
974	.212569578425653	0	54305.8823529412	46	0	0	0	0	0	0	0	0	0	0	0	0	0	0	0	0	0	0	0	0	0	0	0	5	0	4.65160848733744
975	.232701714121405	0	22076.4705882353	45	0	0	0	0	0	0	0	0	0	0	0	0	0	0	0	0	0	0	0	0	0	0	0	2	0	5.22655715263518
976	.26468173251508	1	21180	58	1	0	1	1	0	0	1	0	0	0	0	0	0	0	0	0	0	0	0	0	0	0	0	22	0	12.6132785763176
977	.236215183254557	1	0	62	3	1	0	0	0	0	0	0	0	0	0	1	0	0	0	0	0	0	0	1	0	0	0	39	0	8.16700889801506
978	.342669947251818	0	24393.3333333333	50	0	0	0	0	0	0	0	0	0	0	0	0	0	0	0	0	0	0	0	0	0	0	0	30	0	4.9637234770705
979	.25382927288024	0	13684.6153846154	52	3	0	0	0	0	0	0	0	0	0	0	0	0	0	0	0	0	0	0	0	0	0	0	17	0	11.7043121149897
980	.329283685852661	1	94592.3076923077	45	0	1	0	0	0	0	0	0	0	0	0	0	0	0	0	0	0	0	0	0	0	0	0	15	0	11.6112251882272
981	.297080864046966	1	19201.2105263158	48	1	0	0	0	0	0	0	0	0	0	0	0	0	0	0	0	0	0	0	0	0	0	0	17	0	11.5865845311431
982	.297209298436158	1	39530.7692307692	47	1	0	0	0	0	0	0	0	0	0	0	0	0	0	0	0	0	0	0	0	0	0	0	17	0	13.3552361396304
983	.214358370164039	0	50275	55	1	1	0	0	0	0	0	0	0	0	0	0	0	0	1	0	0	1	0	0	0	0	0	16	0	3.79739904175222
984	.473900139807696	0	26253.8461538462	46	0	0	0	0	0	0	0	0	0	0	0	0	0	0	0	0	0	0	0	0	0	0	0	36	0	6.10814510609172
985	.476340234545167	1	20376.9230769231	48	1	0	0	0	0	0	0	0	0	0	0	0	0	0	0	0	0	0	0	0	0	0	0	39	0	5.63449691991786
986	.252671330761373	1	17693.8571428571	47	1	0	0	0	0	0	0	0	0	0	0	0	0	0	1	1	0	0	0	0	0	0	0	8	0	.306639288158795
987	.0746477157792452	0	19200	79	6	1	0	1	0	0	1	0	1	0	1	0	1	0	0	0	0	0	0	0	0	0	0	37	2	4.11772758384668
988	.292419326179605	1	17660	58	6	1	0	1	0	0	0	0	0	0	0	0	1	0	0	0	0	0	1	1	0	0	0	44	0	8.19164955509925
989	.412123996302896	0	17007.6923076923	48	0	0	0	0	0	0	0	0	0	0	0	0	0	1	0	0	0	0	0	0	0	0	0	40	0	7.63039014373717
990	.238319500003668	1	4023.64705882353	50	0	0	0	0	0	0	0	0	0	0	0	0	0	0	0	0	0	0	0	0	0	0	0	13	2	2.49418206707734
991	.193472346638525	1	26266.6666666667	52	0	0	0	0	0	0	0	0	0	0	0	0	0	0	1	1	1	0	0	0	0	0	0	13	0	8.95277207392197
992	.247566400027635	1	15582.3529411765	46	0	0	0	0	0	0	0	0	0	0	0	0	0	0	1	0	0	1	0	0	0	0	0	6	0	6.77344284736482
993	.192797956876613	0	19200	53	1	0	0	0	0	0	0	0	0	0	0	0	0	0	1	1	0	1	0	0	0	0	0	13	0	5.89459274469541
994	.288743408250444	0	28269.2307692308	47	2	0	0	0	0	0	0	0	0	0	0	0	0	0	0	0	0	0	0	0	0	0	0	13	0	8.90075290896646
995	.242582466983212	1	2266.05	49	0	0	0	0	0	0	0	0	0	0	0	0	0	0	0	0	0	0	0	0	0	0	0	11	0	12.2518822724162
996	.312256418001569	0	13543.0869565217	45	1	0	0	0	0	0	0	0	0	0	0	0	0	0	0	0	0	0	0	0	0	0	0	11	0	6.98699520876112
997	.157359882592926	0	12000	56	2	0	0	0	0	0	0	0	0	0	0	0	0	0	0	0	0	0	0	0	0	0	0	11	0	2.64476386036961
998	.334161299643035	1	27872	47	2	0	0	0	0	0	0	0	0	0	0	0	0	0	0	0	0	0	0	0	0	0	0	19	0	4.62149212867899
999	.442852535374177	0	27192.3076923077	47	0	0	0	0	0	0	0	0	0	0	0	0	0	0	0	0	0	0	0	0	0	0	0	35	0	7.59206023271732
1000	.159660431007916	1	1102.69230769231	60	2	0	0	0	0	0	0	0	1	0	0	0	0	0	1	1	1	0	0	0	0	0	0	23	0	13.8507871321013
1001	.357216011987254	1	20169.2307692308	82	4	1	0	0	0	0	1	1	1	0	0	0	0	0	0	0	0	0	0	0	0	0	0	103	2	2.56536618754278
1002	.416275687693034	0	2200	45	0	0	0	0	0	0	0	0	0	0	0	0	0	0	0	0	0	0	0	0	0	0	0	24	0	9.32238193018481
1003	.318035687638844	0	28933.08	48	3	0	0	0	0	0	0	0	1	0	0	0	0	0	0	0	0	0	0	0	0	0	0	21	0	2.90759753593429
1004	.341833673645129	1	25276.9230769231	50	0	0	0	0	0	0	0	0	0	0	0	0	0	0	0	0	0	0	0	0	0	0	0	30	1	4.66255989048597
1005	.228847488509785	1	37861.5384615385	52	3	0	0	0	0	0	0	0	1	0	0	0	0	0	0	0	0	0	0	0	0	0	0	19	0	7.72073921971253
1006	.426838475242979	0	8341.5	54	7	0	1	1	0	0	1	0	0	0	0	0	1	0	0	0	0	0	0	0	0	0	0	41	0	7.82203969883641
1007	.208643164506486	0	0	53	0	0	0	0	0	0	0	0	0	0	0	0	0	0	0	0	0	0	0	0	0	0	0	15	0	6.30527036276523
1008	.323618238437456	1	27361.5384615385	48	0	0	0	0	0	0	0	0	0	0	0	0	0	0	0	0	0	0	0	0	0	0	0	23	0	13.6399726214921
1009	.222292623218376	0	7594.42307692308	47	1	0	0	0	0	0	0	0	0	0	0	0	0	0	0	0	0	0	0	0	0	0	0	2	0	2.08898015058179
1010	.254442592315369	0	15223.1538461538	46	0	0	0	0	0	0	0	0	0	0	0	0	0	0	0	0	0	0	0	0	0	0	0	7	0	2.47775496235455
1011	.463531846194579	0	11380	47	1	0	0	0	0	0	0	0	0	0	0	0	0	0	0	0	0	0	0	0	0	0	0	34	0	11.9835728952772
1012	.323138899377391	1	20376.9230769231	61	3	1	1	0	0	0	0	0	1	0	0	0	0	0	0	0	0	0	0	0	0	0	0	37	0	13.3251197809719
1013	.260234253489783	1	20376.9230769231	47	4	0	0	0	0	0	0	0	0	0	0	0	0	0	1	0	0	0	0	0	0	0	0	5	0	10.880219028063
1014	.378391864014313	1	14829.4736842105	45	0	0	0	0	0	0	0	0	0	0	0	0	0	0	0	0	0	0	0	0	0	0	0	21	1	7.06639288158795
1015	.43424026867375	1	15912	57	2	1	1	1	0	0	0	0	0	0	0	0	0	0	0	0	0	0	0	0	0	0	0	38	0	8.32854209445585
1016	.587681919289776	0	5435.21428571429	47	3	1	1	0	0	0	0	0	1	0	0	1	0	0	0	0	0	0	0	0	0	0	0	41	0	.974674880219028
1017	.169688315331992	0	21923.0769230769	50	0	0	0	0	0	0	0	0	0	0	0	0	0	0	0	0	0	0	0	0	0	0	0	3	0	6.69404517453799
1018	.452181747737248	1	9369.23076923077	46	1	0	0	0	0	0	0	0	0	0	0	0	0	0	1	1	1	0	0	0	0	0	0	30	0	12.1122518822724
1019	.273098740988398	1	2962.4	52	0	0	0	0	0	0	0	0	0	0	0	0	0	0	0	0	0	0	0	0	0	0	0	23	0	3.83572895277207
1020	.248065919103437	0	102146.666666667	45	0	0	0	0	0	0	0	0	0	0	0	0	0	0	0	0	0	0	0	0	0	0	0	14	0	6.94045174537988
1021	.248930460444363	0	30525.2962962963	46	0	0	0	0	0	0	0	0	0	0	0	0	0	0	0	0	0	0	0	0	0	0	0	8	0	1.05681040383299
1022	.393859974508283	0	17229.2307692308	49	2	0	0	0	0	0	0	0	0	0	0	0	0	0	0	0	0	0	0	0	0	0	0	30	0	2.94866529774127
1023	.492808818442174	0	20376.9230769231	45	0	0	0	0	0	0	0	0	0	0	0	0	0	0	0	0	0	0	0	0	0	0	0	35	0	5.95482546201232
1024	.628129318786878	0	23907.6923076923	45	0	1	0	0	0	0	0	0	0	0	0	1	0	0	0	0	0	0	1	1	0	0	0	53	0	4.98288843258042
1025	.45957285941185	0	27066.6666666667	58	1	1	0	0	0	0	0	0	0	0	0	0	0	0	0	0	0	0	0	0	0	0	0	53	1	1.10335386721424
1026	.126163821027401	0	20376.9230769231	59	0	0	0	0	0	0	0	0	0	0	0	0	0	0	0	0	0	0	0	0	0	0	0	15	0	5.91375770020534
1027	.192029849065004	0	23173.3333333333	49	0	0	0	0	0	0	0	0	0	0	0	0	0	0	0	0	0	0	0	0	0	0	0	5	0	10.466803559206
1028	.502664940868758	1	21596	51	0	0	0	0	0	0	0	0	0	0	0	0	0	0	0	0	0	0	0	0	0	0	0	51	2	3.11567419575633
1029	.256030094806171	0	8690.4	45	0	0	0	0	0	0	0	0	0	0	0	0	0	0	0	0	0	0	0	0	0	0	0	4	0	4.58590006844627
1030	.0917630781545824	0	20376.9230769231	68	3	1	0	0	0	0	0	0	0	0	0	1	0	0	1	1	0	0	0	0	0	0	0	22	1	2.40383299110198
1031	.231132878967567	0	20376.9230769231	46	0	0	0	0	0	0	0	0	0	0	0	0	0	0	0	0	0	0	0	0	0	0	0	4	0	3.84394250513347
1032	.401744953190273	1	20538.4615384615	45	1	0	0	0	0	0	0	0	0	0	0	0	0	0	0	0	0	0	0	0	0	0	0	23	0	6.02874743326489
1033	.544787715350248	0	66333.3333333333	45	3	0	0	0	0	0	0	0	0	0	0	0	0	0	0	0	0	0	0	0	0	0	0	42	0	1.84531143052704
1034	.565631596024302	1	3030.23529411765	51	0	0	0	0	0	0	0	0	0	0	0	0	0	0	0	0	0	0	0	0	0	0	0	56	0	13.9219712525667
1035	.258565221167278	1	19418.8235294118	49	1	0	0	0	0	0	0	0	0	0	0	0	0	0	0	0	0	0	0	0	0	0	0	14	0	9.61806981519507
1036	.354970971922081	1	1666.66666666667	46	0	0	0	0	0	0	0	0	0	0	0	0	0	0	0	0	0	0	0	0	0	0	0	19	0	12.6872005475702
1037	.189081149166502	0	8907.69230769231	58	0	1	0	0	0	0	1	0	0	0	0	0	0	0	0	0	0	0	0	0	0	0	0	7	0	2.86105407255305
1038	.221799415328478	1	6735.22222222222	54	1	0	0	0	0	0	0	0	0	0	0	0	0	0	0	0	0	0	0	0	0	0	0	19	0	3.83846680355921
1039	.362831890930495	0	18300	46	2	0	0	0	0	0	0	0	0	0	0	0	0	0	0	0	0	0	0	0	0	0	0	19	0	5.97672826830938
1040	.321831149121596	1	15667.1333333333	45	0	0	0	0	0	0	0	0	0	0	0	0	0	0	0	0	0	0	0	0	0	0	0	14	0	12.2327173169062
1041	.272246382195119	1	2742.85714285714	57	0	0	1	0	0	0	0	0	0	0	0	0	0	0	1	0	0	1	0	0	0	0	0	29	1	11.7618069815195
1042	.358081736206843	1	26792.3076923077	46	2	1	0	0	0	0	0	0	0	0	0	0	0	0	0	0	0	0	0	0	0	0	0	10	0	4.80219028062971
1043	.337208880167935	0	28923.0769230769	47	1	0	0	0	0	0	0	0	0	0	0	0	0	0	0	0	0	0	0	0	0	0	0	21	0	11.6824093086927
1044	.244358639353974	0	24994.6315789474	49	0	0	0	0	0	0	0	0	0	0	0	0	0	0	0	0	0	0	0	0	0	0	0	14	0	7.79739904175222
1045	.192095804153688	1	16725	55	2	0	0	0	0	0	0	0	0	0	0	0	0	0	0	0	0	0	0	0	0	0	0	16	0	.766598220396988
1046	.342134809790695	0	2978.76923076923	47	0	0	0	0	0	0	0	0	0	0	0	0	0	0	0	0	0	0	0	0	0	0	0	20	0	1.53045859000684
1047	.281381830850299	0	718.384615384615	50	0	0	0	0	0	0	0	0	0	0	0	0	0	0	0	0	0	0	0	0	0	0	0	19	0	11.7891854893908
1048	.501399743480222	0	12447.6923076923	46	1	0	0	0	0	0	0	0	0	0	0	0	0	0	0	0	0	0	0	0	0	0	0	36	0	4.42162902121834
1049	.286088001317895	0	2047.05882352941	46	0	0	0	0	0	0	0	0	0	0	0	0	0	0	0	0	0	0	0	0	0	0	0	10	0	2.16563997262149
1050	.273192019996138	0	25861.5384615385	47	1	0	0	0	0	0	0	0	0	0	0	0	0	0	0	0	0	0	0	0	0	0	0	12	0	7.83299110198494
1051	.288238686547835	0	8723.07692307692	53	1	0	1	1	0	0	0	0	0	0	0	0	0	0	0	0	0	0	0	0	0	0	0	20	0	1.83709787816564
1052	.124950898138834	0	3507.69230769231	64	4	0	0	0	0	0	0	0	0	0	0	0	0	0	0	0	0	0	0	0	0	0	0	19	0	1.8590006844627
1053	.257432505407593	1	20606.25	50	1	0	0	0	0	0	0	0	0	1	0	0	0	0	0	0	0	0	0	0	0	0	0	26	0	9.34976043805613
1054	.319242967717964	1	7043.2380952381	46	2	1	0	0	0	0	0	0	0	0	0	1	0	1	0	0	0	0	0	0	0	0	0	19	0	12.5010266940452
1055	.101367321919911	0	21970.5882352941	48	2	0	0	0	1	0	0	0	0	0	0	1	1	0	0	0	0	0	0	1	0	0	0	24	0	5.80424366872005
1056	.375767581962472	0	15441.2592592593	51	1	0	0	0	0	0	0	0	0	0	0	0	0	0	0	0	0	0	0	0	0	0	0	34	0	1.91101984941821
1057	.22571882864873	0	5053.84615384615	58	1	1	1	1	0	0	0	0	0	0	0	1	0	0	0	0	0	0	0	0	0	0	0	22	0	4.90075290896646
1058	.126399786809714	0	30553.3846153846	55	0	1	0	0	0	0	0	0	0	0	0	1	0	0	0	0	0	0	0	0	0	0	0	6	0	1.8590006844627
1059	.295709135627794	0	54146.1538461538	56	0	0	1	0	0	0	0	0	0	0	0	0	0	0	0	0	0	0	0	0	0	0	0	36	0	5.93839835728953
1060	.567899753325032	0	11505.7142857143	48	1	1	0	0	0	0	0	0	0	0	0	0	0	0	0	0	0	0	0	0	0	0	0	39	0	3.83025325119781
1061	.0598985620340102	1	12735.1052631579	64	0	0	0	0	0	0	0	0	0	0	0	1	0	0	1	1	1	0	0	0	0	0	0	12	0	11.8247775496235
1062	.661440092780789	1	21300	46	1	0	0	0	0	0	0	0	0	0	0	0	0	0	0	0	0	0	0	0	0	0	0	56	0	9.98494182067077
1063	.497482954900036	0	0	47	0	0	0	0	0	0	0	0	0	0	0	0	0	0	0	0	0	0	0	0	0	0	0	38	0	9.94661190965092
1064	.233545220282018	0	59615.5625	48	0	0	0	0	0	0	0	0	0	0	0	0	0	0	0	0	0	0	0	0	0	0	0	14	0	9.84531143052704
1065	.390840936427412	0	3788	60	0	0	0	0	0	0	0	0	0	0	0	0	0	0	0	0	0	0	0	0	0	0	0	58	0	5.98767967145791
1066	.432285991448949	1	4042.10526315789	47	0	0	0	0	0	0	0	0	0	0	0	0	0	0	0	0	0	0	0	0	0	0	0	31	0	13.6837782340862
1067	.305038364451591	0	17550	45	0	0	0	0	0	0	0	0	0	0	0	0	0	0	0	0	0	0	0	0	0	0	0	12	0	1.2539356605065
1068	.321638238589742	1	10130.7692307692	51	1	1	1	0	0	0	0	0	0	0	0	0	0	0	0	0	0	0	0	0	0	0	0	11	1	3.98631074606434
1069	.42576425881798	0	8084.3125	52	0	0	0	0	0	0	0	0	0	0	0	0	0	0	0	0	0	0	0	0	0	0	0	43	1	9.8507871321013
1070	.19279221431067	1	1478.46153846154	62	3	0	0	0	0	0	0	0	0	0	0	0	0	0	1	1	1	0	0	0	0	0	0	30	0	12.7802874743326
1071	.0963850441092281	0	11215.3846153846	66	3	0	0	0	0	0	0	0	0	0	0	0	0	0	0	0	0	0	0	0	0	0	0	18	0	.670773442847365
1072	.466663532780313	0	21028.2608695652	47	0	0	0	0	0	0	0	0	0	0	0	0	0	0	0	0	0	0	0	0	0	0	0	37	0	8.72553045859001
1073	.819358391504483	0	17343	47	1	0	0	0	0	0	0	0	0	0	0	0	0	0	0	0	0	0	0	0	0	0	0	82	0	1.95482546201232
1074	.148099554364714	1	17660	67	1	0	1	0	0	0	0	0	0	0	0	0	0	0	0	0	0	0	0	0	0	0	0	32	0	13.0951403148528
1075	.2150060087096	1	39475	49	0	0	0	0	0	0	0	0	0	0	0	0	0	0	0	0	0	0	0	0	0	0	0	11	0	9.19096509240246
1076	.152799834396735	0	2267.13333333333	62	5	1	1	1	0	0	0	0	1	0	0	1	1	1	0	0	0	0	0	1	0	0	0	43	0	4.90622861054073
1077	.131235675689863	0	24629.0714285714	65	4	0	1	0	0	0	0	0	0	0	1	0	0	0	1	1	1	0	0	0	0	0	0	15	0	5.85352498288843
1078	.332799346020579	0	16758.9473684211	47	0	1	0	0	0	0	0	0	0	0	0	1	0	0	0	0	0	0	0	0	0	0	0	20	0	2.85284052019165
1079	.514840482857685	1	8503.91666666667	47	0	0	0	0	0	0	0	0	0	0	0	0	0	0	1	0	0	1	0	0	0	0	0	41	1	3.78370978781656
1080	.314351737914976	1	3358.875	57	0	0	0	0	0	0	0	0	0	0	0	0	0	0	1	1	1	0	0	0	0	0	0	41	2	13.1225188227242
1081	.183399048336727	0	3275.66666666667	49	0	0	0	0	0	0	0	0	0	0	0	0	0	0	0	0	0	0	0	0	0	0	0	1	0	2.8829568788501
1082	.198158202570906	1	4763.2380952381	58	0	0	0	0	0	0	0	0	0	0	0	0	0	0	0	0	0	0	0	0	0	0	0	26	1	2.24777549623546
1083	.671592187718802	1	14815.3846153846	48	3	1	0	0	0	0	0	0	1	0	0	1	0	0	1	1	0	0	0	0	0	0	0	61	0	9.85626283367557
1084	.192221745480059	1	3155.45454545455	52	0	0	0	0	0	0	0	0	0	0	0	0	0	0	0	0	0	0	0	0	0	0	0	10	0	12.4161533196441
1085	.547007580576023	0	5632.86666666667	45	0	1	0	0	0	0	0	0	0	0	0	0	0	0	0	0	0	0	0	0	0	0	0	30	0	1.93839835728953
1086	.0992491722751105	1	18728.5714285714	72	1	1	0	0	0	0	0	1	0	0	0	0	0	0	0	0	0	0	0	0	0	0	0	42	2	6.84188911704312
1087	.17417062254606	1	62.9375	57	0	1	0	0	0	0	0	0	0	0	0	1	0	0	0	0	0	0	0	0	0	0	0	18	0	13.5496235455168
1088	.20926677981586	1	30961.5384615385	49	0	0	0	0	0	0	0	0	0	0	0	0	0	0	0	0	0	0	0	0	0	0	0	9	0	13.45106091718
1089	.585001143684739	1	22866.6666666667	52	2	0	1	0	0	0	0	0	0	0	0	0	0	0	0	0	0	0	0	0	0	0	0	54	0	3.90143737166324
1090	.422879475287159	1	28861.5384615385	49	1	1	0	0	0	0	1	0	0	0	1	0	0	0	1	1	1	0	0	0	0	0	0	14	0	12.5503080082136
1091	.169377678333362	1	19405.5217391304	53	0	0	0	0	0	0	0	0	0	0	0	0	0	0	0	0	0	0	0	0	0	0	0	10	0	9.75770020533881
1092	.158373388192198	1	21832.3529411765	53	0	0	0	0	0	0	0	0	0	0	0	0	0	0	0	0	0	0	0	0	0	0	0	8	2	7.1813826146475
1093	.160754840687116	1	26446.1538461538	66	2	0	0	0	0	0	0	0	1	0	0	0	0	0	0	0	0	0	0	0	0	0	0	41	0	12.6488706365503
1094	.234459710673564	0	11400	45	0	0	0	0	0	0	0	0	0	0	0	0	0	0	0	0	0	0	0	0	0	0	0	1	2	9.41273100616016
1095	.295884937376756	0	0	69	2	0	0	0	0	0	1	0	1	1	0	1	0	0	0	0	0	0	1	1	0	0	0	80	2	3.44421629021218
1096	.292382333512083	0	19524	46	2	0	0	0	0	0	0	0	0	0	0	0	0	0	0	0	0	0	0	0	0	0	0	10	0	3.65776865160849
1097	.730458337922744	0	14548.9523809524	47	0	1	0	0	0	0	0	0	0	0	0	1	0	0	0	0	0	0	0	0	0	0	0	68	0	.980150581793292
1098	.162287114350953	1	20376.9230769231	63	4	0	1	1	0	0	0	0	0	0	1	0	0	0	1	1	0	0	0	0	0	0	0	16	0	12.0219028062971
1099	.233997678329858	1	12764.7058823529	47	0	0	0	0	0	0	0	0	0	0	0	0	0	0	0	0	0	0	0	0	0	0	0	6	0	13.4373716632444
1100	.377402412875485	0	20376.9230769231	46	0	0	0	0	0	0	0	0	0	0	0	0	0	0	0	0	0	0	0	0	0	0	0	24	0	2.93497604380561
1101	.289143769293991	0	6840.44444444444	46	0	0	0	0	0	0	0	0	0	0	0	0	0	0	0	0	0	0	0	0	0	0	0	11	0	4.82135523613963
1102	.179854566519608	0	22831.5789473684	53	1	0	0	0	0	0	0	0	0	0	0	0	0	0	0	0	0	0	0	0	0	0	0	11	0	6.97878165639973
1103	.281818059873874	1	80815.2307692308	54	1	0	0	0	0	0	0	0	0	0	0	0	0	0	1	1	1	0	0	0	0	0	0	37	0	13.1170431211499
1104	.613086856593061	1	20820	45	0	0	0	0	0	0	0	0	0	0	0	0	0	0	1	1	1	0	0	0	0	0	0	49	0	13.8398357289528
1105	.424222870871205	0	11274.3333333333	45	1	0	1	0	0	0	1	0	0	0	0	0	0	0	0	0	0	0	0	0	0	0	0	10	0	4.72553045859001
1106	.187169828915438	1	17809.8571428571	48	0	0	0	0	0	0	0	0	0	0	0	0	0	0	1	1	1	0	0	0	0	0	0	1	0	12.5639972621492
1107	.260558519598339	1	28335	46	1	0	0	0	0	0	0	0	0	0	0	0	0	0	0	0	0	0	0	0	0	0	0	8	0	2.69130732375086
1108	.36097430517746	1	0	47	0	0	0	0	0	0	0	0	0	0	0	0	0	0	0	0	0	0	0	0	0	0	0	22	0	13.3141683778234
1109	.296346530902747	0	15491.8461538462	47	1	0	0	0	0	0	0	0	0	0	0	0	0	0	0	0	0	0	0	0	0	0	0	14	0	13.6536618754278
1110	.32563403098436	1	9776.47058823529	52	2	0	0	0	0	0	0	0	1	0	0	0	0	0	0	0	0	0	0	0	0	0	0	31	0	13.305954825462
1111	.408512398877024	0	22200	45	1	0	0	0	0	0	0	0	0	0	0	0	0	0	0	0	0	0	0	0	0	0	0	24	2	3.45242984257358
1112	.505046290768074	1	21113.2666666667	45	1	0	0	0	0	0	0	0	0	0	0	0	0	0	0	0	0	0	0	0	0	0	0	35	0	10.3080082135524
1113	.186997980547987	1	15983.4545454545	51	0	1	0	0	0	0	0	0	0	0	0	1	0	1	0	0	0	0	0	0	0	0	0	15	0	10.4832306639288
1114	.253512620113797	0	19784.4615384615	52	1	0	0	0	0	0	0	0	0	0	0	0	0	1	0	0	0	0	0	0	0	0	0	28	0	10.9568788501027
1115	.32853634279401	1	26584.6153846154	49	0	0	0	0	0	0	0	0	0	0	0	0	0	0	0	0	0	0	0	0	0	0	0	26	0	1.43737166324435
1116	.254982666779287	1	37523.0769230769	52	1	0	0	0	0	0	0	0	0	0	0	0	0	0	1	1	1	0	0	0	0	0	0	23	0	10.7843942505133
1117	.259143908203545	1	20376.9230769231	51	3	0	0	1	0	0	0	0	0	0	0	0	1	0	0	0	0	0	0	0	0	0	0	34	0	12.3778234086242
1118	.269122457371593	0	30514.6666666667	46	0	0	0	0	0	0	0	0	0	0	0	0	0	0	0	0	0	0	0	0	0	0	0	11	0	6.55989048596851
1119	.44084475964003	1	17700	48	1	1	0	0	0	0	1	0	0	0	0	1	0	0	0	0	0	0	0	1	0	0	0	28	0	11.9206023271732
1120	.250816243749479	1	13199.5714285714	51	1	0	0	0	0	0	0	0	0	0	0	0	0	0	0	0	0	0	0	0	0	0	0	17	0	10.3381245722108
1121	.178672285078655	1	23746.1538461538	50	0	0	0	0	0	0	0	0	0	0	0	0	0	0	0	0	0	0	0	0	0	0	0	5	2	6.44216290212183
1122	.281370719902029	0	20700	48	1	0	0	0	0	0	0	0	0	0	0	0	0	0	0	0	0	0	0	0	0	0	0	15	0	.681724845995893
1123	.293859101664922	0	12842	56	1	1	0	0	0	0	0	0	1	0	0	0	0	0	0	0	0	0	0	0	0	0	0	29	0	.939082819986311
1124	.435997742767253	1	41400	45	0	0	0	0	0	0	0	0	0	0	0	0	0	0	0	0	0	0	0	0	0	0	0	31	0	13.5852156057495
1125	.141133469652326	0	19715.2307692308	63	0	1	0	0	0	0	0	0	0	0	0	0	0	0	0	0	0	0	0	0	0	0	0	19	0	4.61601642710472
1126	.143335819683495	0	30838.4615384615	60	3	1	0	0	0	0	0	0	0	0	0	1	0	0	0	0	0	0	0	0	0	0	0	18	1	3.55920602327173
1127	.290295831615076	0	26736.6818181818	47	0	0	0	0	0	0	0	0	0	0	0	0	0	0	0	0	0	0	0	0	0	0	0	16	0	2.87200547570157
1128	.321085738074266	1	22240	47	0	1	0	0	0	0	1	0	0	0	0	1	0	0	0	0	0	0	1	1	0	0	0	13	0	6.08624229979466
1129	.295932244495268	0	57423.5294117647	46	0	0	0	0	0	0	0	0	0	0	0	0	0	0	0	0	0	0	0	0	0	0	0	18	0	5.8590006844627
1130	.311457744492184	0	20930.7692307692	62	1	1	0	1	0	0	1	0	0	0	0	0	0	0	0	0	0	0	0	0	0	0	0	35	0	3.98083504449008
1131	.0964197835409722	0	0	69	1	0	0	0	0	0	0	0	0	0	0	0	0	0	0	0	0	0	0	0	0	0	0	27	0	4.85694729637235
1132	.380807441639014	0	21220	47	2	0	0	0	0	0	0	0	0	0	0	0	0	0	0	0	0	0	0	0	0	0	0	24	0	4.80766598220397
1133	.376916493876353	1	18823.3333333333	52	1	0	0	0	0	0	0	0	0	0	0	0	0	0	0	0	0	0	0	0	0	0	0	37	1	7.22518822724162
1134	.282900288951946	0	22453.3333333333	46	0	0	0	0	0	0	0	0	0	0	0	0	0	0	0	0	0	0	0	0	0	0	0	12	0	9.28678986995209
1135	.32806073007036	0	5869.76923076923	48	0	0	0	0	0	0	0	0	0	0	0	0	0	0	0	0	0	0	0	0	0	0	0	21	0	12.498288843258
1136	.0814789503533446	0	0	62	0	0	0	0	0	0	0	0	0	0	0	1	0	0	0	0	0	0	0	0	0	0	0	15	0	7.86584531143053
1137	.285589687820729	1	4376.44444444444	51	1	0	0	0	0	0	0	0	0	0	0	0	0	0	0	0	0	0	0	0	0	0	0	21	0	9.1170431211499
1138	.544133217704022	1	20376.9230769231	55	1	1	0	0	0	0	1	1	0	0	0	0	0	0	1	1	1	0	0	0	0	0	0	60	0	12.7939767282683
1139	.132870448295258	1	74746.6666666667	52	0	0	0	0	0	0	0	0	0	0	0	1	0	0	0	0	0	0	0	0	0	0	0	15	0	7.40862422997947
1140	.22040496558447	0	19047.4705882353	48	0	0	0	0	0	0	0	0	0	0	0	0	0	0	0	0	0	0	0	0	0	0	0	7	0	2.34907597535934
1141	.325259289549046	1	15276.9230769231	50	0	0	0	1	0	0	0	0	0	0	0	0	0	0	0	0	0	0	0	0	0	0	0	26	0	13.201916495551
1142	.316948631267118	0	1217.18181818182	70	0	0	0	0	0	0	0	0	0	0	0	0	0	0	0	0	0	0	0	0	0	0	0	73	2	4.94455852156058
1143	.345440363289064	1	17660	49	1	1	0	1	0	0	0	0	0	0	0	1	1	0	1	1	1	0	0	0	0	0	0	43	0	13.1279945242984
1144	.337172611569306	1	10741.8947368421	54	1	0	0	0	0	0	0	0	0	0	0	0	0	0	0	0	0	0	0	0	0	0	0	36	0	3.72073921971253
1145	.178470460423854	1	8040	57	1	0	1	0	0	0	0	0	0	0	0	0	0	1	0	0	0	0	0	0	0	0	0	20	0	12.6023271731691
1146	.176297632278477	0	4849.07692307692	56	0	0	0	0	0	0	0	0	0	0	0	0	0	0	0	0	0	0	0	0	0	0	0	17	0	8.83230663928816
1147	.202892197037573	0	2320	48	0	0	0	0	0	0	0	0	0	0	0	0	0	0	0	0	0	0	0	0	0	0	0	2	0	4.5119780971937
1148	.173698881321085	1	20292.8571428571	53	2	0	0	0	0	0	0	0	1	0	0	0	0	0	1	0	0	1	0	0	0	0	0	11	0	11.1430527036277
1149	.0748645039592837	0	20376.9230769231	72	2	1	0	0	0	0	0	0	1	0	0	0	0	0	0	0	0	0	0	0	0	0	0	21	1	6.362765229295
1150	.259970627765645	0	0	46	0	0	0	0	0	0	0	0	0	0	0	0	0	0	0	0	0	0	0	0	0	0	0	6	0	4.33127994524298
1151	.238661496949049	0	32392.3076923077	49	0	0	0	0	0	0	0	0	0	0	0	0	0	0	0	0	0	0	0	0	0	0	0	14	0	1.72484599589322
1152	.485368520773989	0	7735.38461538462	48	0	0	0	0	0	0	0	0	0	0	0	0	0	0	0	0	0	0	0	0	0	0	0	40	0	11.8877481177276
1153	.276258588956361	0	13615.3846153846	46	0	0	0	0	0	0	0	0	0	0	0	0	0	0	0	0	0	0	0	0	0	0	0	10	0	8.67898699520876
1154	.24229467690185	0	9441.17647058824	56	0	0	0	0	0	0	0	0	0	0	0	0	0	0	0	0	0	0	0	0	0	0	0	29	0	6.56810403832991
1155	.427720711772822	1	17599.1304347826	47	2	0	1	0	0	0	0	0	0	0	0	0	0	0	0	0	0	0	0	0	0	0	0	23	0	7.26351813826146
1156	.298951478335721	0	13909.6666666667	50	3	0	1	1	0	0	0	0	0	0	0	1	0	0	0	0	0	0	1	1	0	0	0	23	0	10.8911704312115
1157	.363975153882323	0	4500	45	0	0	0	0	0	0	0	0	0	0	0	0	0	0	0	0	0	0	0	0	0	0	0	18	0	7.92607802874743
1158	.561733784641421	0	20462.9375	55	3	0	0	0	0	0	0	0	1	0	0	0	0	0	0	0	0	0	0	0	0	0	0	66	0	1.95208761122519
1159	.132872683575872	0	6972.61111111111	61	0	0	0	0	0	0	0	0	0	0	0	0	0	0	0	0	0	0	0	0	0	0	0	20	0	4.98288843258042
1160	.109612301028427	1	0	69	2	1	1	0	0	0	0	0	1	0	0	1	0	0	0	0	0	0	0	0	0	0	0	26	0	12.227241615332
1161	.154498620533313	0	0	54	0	0	0	0	0	0	0	0	0	0	0	0	0	0	0	0	0	0	0	0	0	0	0	7	0	7.62217659137577
1162	.389764315282426	0	2573.77777777778	65	0	0	0	0	0	0	0	0	0	0	0	0	0	0	0	0	0	0	0	0	0	0	0	70	0	11.9151266255989
1163	.655171103783812	0	20446.1538461538	46	0	1	1	0	0	0	0	0	0	0	0	1	0	0	0	0	0	0	0	0	0	0	0	50	0	6.97056810403833
1164	.411897599799639	1	44646.1538461538	47	1	0	0	0	0	0	0	0	0	0	0	0	0	0	0	0	0	0	0	0	0	0	0	32	0	11.4524298425736
1165	.182724977563594	0	553.384615384615	50	0	0	0	0	0	0	0	0	0	0	0	0	0	0	0	0	0	0	0	0	0	0	0	3	0	2.01505817932923
1166	.314674932024432	1	30314.8461538462	52	0	0	0	0	0	0	0	0	0	0	0	0	0	0	1	1	1	0	0	0	0	0	0	32	0	13.8480492813142
1167	.213273269842187	1	21448.2352941176	50	0	0	0	0	0	0	0	0	0	0	0	0	0	0	0	0	0	0	0	0	0	0	0	11	0	7.564681724846
1168	.309620770378466	1	13730.7692307692	50	0	1	0	0	0	0	0	0	0	0	0	0	0	0	1	0	0	1	0	0	0	0	0	15	0	12.0136892539357
1169	.117629249949543	0	20376.9230769231	64	0	0	0	0	0	0	0	0	0	0	0	0	0	0	0	0	0	0	0	0	0	0	0	25	0	11.8247775496235
1170	.259725396488413	0	16546.1538461538	62	2	1	0	0	0	0	1	0	1	0	0	1	0	1	0	0	0	0	1	1	0	0	0	48	0	1.97399041752225
1171	.194847411754842	1	20626.6666666667	54	1	0	0	0	0	0	0	0	0	0	0	0	0	0	1	0	0	1	0	0	0	0	0	16	0	12.6050650239562
1172	.342273524577083	0	1218.46153846154	45	4	0	0	1	0	1	0	0	0	0	0	0	0	0	0	0	0	0	0	0	0	0	0	21	0	3.88501026694045
1173	.507877827434555	0	25913.3333333333	53	2	1	1	0	0	0	0	0	0	0	1	1	0	0	0	0	0	0	0	0	0	0	0	43	0	2.9596167008898
1174	.391967377194681	0	22369.2307692308	58	3	0	0	0	0	0	0	0	0	0	0	0	0	0	0	0	0	0	0	0	0	0	0	51	0	6.94592744695414
1175	.679020977398908	1	0	46	2	1	1	1	0	0	0	0	0	0	0	0	0	0	0	0	0	0	0	0	0	0	0	38	0	11.5126625598905
1176	.303172443415239	0	33440	47	5	0	0	1	0	0	0	0	0	0	0	0	1	0	0	0	0	0	0	0	0	0	0	29	0	7.94524298425736
1177	.219415271897061	0	10560.7407407407	51	1	1	1	1	0	0	0	0	0	0	0	0	1	0	0	0	0	0	0	0	0	0	0	14	0	7.99452429842574
1178	.385105453931736	1	5040	52	5	1	1	1	0	0	1	0	0	0	0	1	0	0	0	0	0	0	1	1	0	0	0	17	0	13.5359342915811
1179	.445681791303309	1	17164.4761904762	50	1	0	0	0	0	0	0	0	1	0	0	0	0	0	0	0	0	0	0	0	0	0	0	43	0	8.47091033538672
1180	.351842979279013	0	17057.6470588235	45	0	0	0	0	0	0	0	0	0	0	0	0	0	0	0	0	0	0	0	0	0	0	0	18	0	5.90280629705681
1181	.241299508753012	0	2425.84615384615	45	0	0	0	0	0	0	0	0	0	0	0	0	0	0	0	0	0	0	0	0	0	0	0	1	2	3.87953456536619
1182	.190307407196112	1	22028.5714285714	50	0	0	0	0	0	0	0	0	0	0	0	0	0	0	1	1	0	0	0	0	0	0	0	7	0	13.1088295687885
1183	.244414020450738	1	20376.9230769231	48	0	0	0	0	0	0	0	0	0	0	0	0	0	0	0	0	0	0	0	0	0	0	0	11	0	5.92197125256673
1184	.2586835908982	0	5353.84615384615	56	0	0	0	0	0	0	0	0	0	0	0	0	0	0	0	0	0	0	0	0	0	0	0	31	0	5.76865160848734
1185	.223362005230078	0	7384.94736842105	50	0	0	0	0	0	0	0	0	0	0	0	0	0	0	0	0	0	0	0	0	0	0	0	11	0	4.76386036960986
1186	.249484338991314	1	10342.1052631579	50	1	0	0	0	0	0	0	0	0	0	0	0	0	0	0	0	0	0	0	0	0	0	0	14	0	6.46132785763176
1187	.252710442493808	1	10563.1578947368	50	0	0	0	0	0	0	0	0	0	0	0	0	0	0	1	0	0	1	0	0	0	0	0	16	0	12.6050650239562
1188	.0665084098758141	1	22307.1428571429	70	2	0	1	0	0	0	0	0	0	0	0	0	0	0	0	0	0	0	0	0	0	0	0	13	0	8.99931553730322
1189	.140744612609603	1	12583.3333333333	61	2	0	0	0	0	0	1	0	0	0	1	0	0	0	0	0	0	0	1	1	0	0	0	9	1	6.28884325804244
1190	.146442080426486	1	32206.6666666667	56	2	0	0	0	0	0	0	0	1	0	0	0	0	0	0	0	0	0	0	0	0	0	0	14	0	6.49965776865161
1191	.204475574580059	1	28520	52	0	1	1	0	0	0	0	0	0	0	0	1	0	1	0	0	0	0	0	0	0	0	0	16	0	10.8528405201917
1192	.242563713426623	1	0	54	0	0	0	0	0	0	0	0	0	0	0	0	0	0	0	0	0	0	0	0	0	0	0	23	0	11.4086242299795
1193	.420813763626371	0	14446.1538461538	45	0	0	0	0	0	0	0	0	0	0	0	0	0	0	0	0	0	0	0	0	0	0	0	26	0	8.95824777549624
1194	.29423239730299	1	13869.2307692308	47	0	0	0	0	0	0	0	0	0	0	0	0	0	0	0	0	0	0	0	0	0	0	0	15	0	13.9219712525667
1195	.355562505874427	0	13187.5	45	0	0	0	0	0	0	0	0	0	0	0	0	0	0	0	0	0	0	0	0	0	0	0	18	0	11.958932238193
1196	.131681099754525	0	11732.2142857143	56	0	0	0	0	0	0	0	0	0	0	0	0	0	0	0	0	0	0	0	0	0	0	0	8	0	4.79397672826831
1197	.292081049597204	1	27530.7692307692	53	1	1	1	0	0	0	0	0	0	0	0	1	0	0	0	0	0	0	0	0	0	0	0	23	0	2.41204654346338
1198	.260622268234632	0	24969.2307692308	48	0	0	0	0	0	0	0	0	0	0	0	0	0	0	0	0	0	0	0	0	0	0	0	14	0	4.9637234770705
1199	.317302412390754	0	21373	47	0	0	0	0	0	0	0	0	0	0	0	0	0	0	0	0	0	0	0	0	0	0	0	19	0	13.5359342915811
1200	.42694725086693	0	29700	46	0	0	0	0	0	0	0	0	0	0	0	0	0	0	0	0	0	0	0	0	0	0	0	31	0	5.9356605065024
1201	.407949460800939	0	23261.5384615385	46	0	0	0	0	0	0	0	0	0	0	0	0	0	0	0	0	0	0	0	0	0	0	0	28	0	2.93497604380561
1202	.412312594852867	0	0	51	0	0	0	0	0	0	0	0	0	0	0	0	0	0	0	0	0	0	0	0	0	0	0	38	0	9.927446954141
1203	.313267861445566	1	22513.3333333333	50	2	0	0	0	0	0	0	0	0	0	0	0	0	0	0	0	0	0	0	0	0	0	0	23	0	2.9678302532512
1204	.25397176617456	0	4430.76923076923	49	0	0	0	0	0	0	0	0	0	0	0	0	0	0	0	0	0	0	0	0	0	0	0	13	0	9.48939082819986
1205	.129274150384806	0	28161.5384615385	53	0	0	0	0	0	0	0	0	0	0	0	0	0	0	0	0	0	0	0	0	0	0	0	2	0	2.60369609856263
1206	.272948273139859	0	1131.4	47	1	0	0	0	0	0	0	0	0	0	0	0	0	0	0	0	0	0	0	0	0	0	0	9	0	1.01026694045175
1207	.190037313808763	0	31538.4615384615	52	0	0	0	0	0	0	0	0	0	0	0	0	0	0	0	0	0	0	0	0	0	0	0	13	0	.706365503080082
1208	.434707731962536	1	2151.72413793103	60	2	0	0	0	0	0	0	0	0	0	0	0	0	0	0	0	0	0	0	0	0	0	0	60	0	12.5475701574264
1209	.321062138192703	0	8917	47	0	0	0	0	0	0	0	0	0	0	0	0	0	0	0	0	0	0	0	0	0	0	0	18	0	13.9055441478439
1210	.202519804153616	1	8918.46153846154	53	0	0	0	0	0	0	0	0	0	0	0	0	0	0	0	0	0	0	0	0	0	0	0	15	0	.889801505817933
1211	.37217446490509	0	33069.2307692308	45	0	1	0	0	0	0	0	0	0	0	0	0	0	0	0	0	0	0	0	0	0	0	0	13	0	3.91786447638604
1212	.367109883191945	0	19470.5882352941	49	0	0	0	0	0	0	0	0	0	0	0	0	0	0	1	0	0	1	0	0	0	0	0	30	0	8.75290896646133
1213	.343494691995918	1	18976.56	49	0	0	0	0	0	0	0	0	0	0	0	0	0	0	0	0	0	0	0	0	0	0	0	27	0	11.9315537303217
1214	.106832633982177	0	30530.7692307692	55	0	0	0	0	0	0	0	0	0	0	0	1	0	0	0	0	0	0	0	0	0	0	0	10	0	2.89390828199863
1215	.262783618247056	1	40093.3333333333	48	3	0	0	1	0	0	0	0	1	0	0	0	0	0	0	0	0	0	0	0	0	0	0	14	0	9.97672826830938
1216	.456075494802364	0	16230	52	1	0	0	0	0	0	0	0	0	0	0	0	0	0	0	0	0	0	0	0	0	0	0	46	0	10.8829568788501
1217	.252252872694119	1	2047.05882352941	48	0	0	0	0	0	0	0	0	0	0	0	0	0	0	0	0	0	0	0	0	0	0	0	10	0	12.1560574948665
1218	.104853203009801	1	2400	69	0	1	0	0	0	0	0	0	0	0	0	0	0	0	0	0	0	0	0	0	0	0	0	22	0	4.46543463381246
1219	.319165602474278	1	22338.4615384615	55	0	0	0	0	0	0	0	0	0	0	0	0	0	0	0	0	0	0	0	0	0	0	0	39	0	4.81314168377823
1220	.500975429250894	0	6276.92307692308	59	1	0	1	0	0	0	0	0	0	0	0	0	0	0	0	0	0	0	0	0	0	0	0	61	0	8.9555099247091
1221	.247006982699553	0	28432.2941176471	45	0	0	0	0	0	0	0	0	0	0	0	0	0	0	0	0	0	0	0	0	0	0	0	5	0	.31211498973306
1222	.112424680824602	1	20376.9230769231	50	4	0	0	0	1	1	0	0	0	0	0	0	0	0	0	0	0	0	0	0	0	0	0	12	0	7.52635181382615
1223	.311176672187703	1	314.6875	51	1	0	0	0	0	0	0	0	0	0	0	0	0	0	0	0	0	0	0	0	0	0	0	24	0	9.11430527036276
1224	.483855601478444	1	16764.875	46	0	0	0	0	0	0	0	0	0	0	0	0	0	0	0	0	0	0	0	0	0	0	0	36	0	12.933607118412
1225	.274957404378564	0	10619.1875	45	0	0	0	0	0	0	0	0	0	0	0	0	0	0	0	0	0	0	0	0	0	0	0	7	0	12.3887748117728
1226	.23067291143682	0	2320	53	1	1	0	0	0	0	0	0	0	0	0	1	0	0	0	0	0	0	0	0	0	0	0	17	0	1.97125256673511
1227	.17169144700236	0	30692.3076923077	49	0	0	0	0	0	0	0	0	0	0	0	0	0	0	0	0	0	0	0	0	0	0	0	2	0	2.13826146475017
1228	.240891693901771	1	26684.6153846154	53	1	0	0	0	0	0	0	0	0	0	0	0	0	0	0	0	0	0	0	0	0	0	0	22	0	12.2162902121834
1229	.401721645129749	1	0	49	0	1	0	0	0	0	1	0	0	0	0	0	0	0	0	0	0	0	0	0	0	0	0	14	0	3.4880219028063
1230	.341658333388248	0	16369.5652173913	48	0	0	0	0	0	0	0	0	0	0	0	0	0	0	0	0	0	0	0	0	0	0	0	24	0	9.91649555099247
1231	.283382176499874	1	63592.3076923077	46	0	0	0	0	0	0	0	0	0	0	0	0	0	0	0	0	0	0	0	0	0	0	0	17	0	9.48939082819986
1232	.359575168806366	0	36107.6923076923	52	0	1	0	0	0	0	0	0	0	0	0	0	0	0	0	0	0	0	0	0	0	0	0	29	0	5.86173853524983
1233	.170018061438999	1	18569.2307692308	54	1	0	0	0	0	0	0	0	0	0	0	0	0	0	1	0	0	0	0	0	0	0	0	11	0	9.1170431211499
1234	.255108550760499	0	85153.8461538462	46	1	0	0	0	0	0	0	0	0	0	0	0	0	0	0	0	0	0	0	0	0	0	0	14	0	7.91238877481177
1235	.239222777189671	1	19523.0769230769	50	0	0	0	0	0	0	0	0	0	0	0	0	0	0	0	0	0	0	0	0	0	0	0	15	0	12.0520191649555
1236	.470395327455495	1	11962.0769230769	45	0	1	0	0	0	0	0	0	0	0	0	0	0	0	0	0	0	0	0	0	0	0	0	22	0	13.1635865845311
1237	.308380055884925	1	35284.6153846154	47	1	0	0	0	0	0	0	0	0	0	0	0	0	0	0	0	0	0	0	0	0	0	0	18	0	11.5290896646133
1238	.259468010720464	0	4416.15	45	0	0	0	0	0	0	0	0	0	0	0	0	0	0	0	0	0	0	0	0	0	0	0	4	0	.613278576317591
1239	.307830308038166	0	0	51	0	0	0	0	0	0	0	0	0	0	0	0	0	0	0	0	0	0	0	0	0	0	0	25	0	11.9041752224504
1240	.375281218710334	1	22526.5333333333	46	0	0	0	0	0	0	0	0	0	0	0	0	0	0	0	0	0	0	0	0	0	0	0	24	0	13.0212183436003
1241	.440929468320735	0	11613.5	45	0	0	0	0	0	0	0	0	0	0	0	0	0	0	0	0	0	0	0	0	0	0	0	28	0	2.91033538672142
1242	.364889224414062	0	7113.3125	47	3	1	1	1	0	0	0	0	0	0	0	0	0	1	0	0	0	0	0	0	0	0	0	10	0	2.89390828199863
1243	.406162822678894	1	0	46	0	0	0	0	0	0	0	0	0	0	0	0	0	0	0	0	0	0	0	0	0	0	0	25	0	13.4811772758385
1244	.494814969104773	1	19464.7058823529	48	1	0	0	0	0	0	0	0	0	0	0	0	0	0	0	0	0	0	0	0	0	0	0	41	0	3.63039014373717
1245	.283227473958094	1	2142.85714285714	50	0	1	0	0	0	0	0	0	0	0	0	0	0	0	1	1	0	0	0	0	0	0	0	10	0	6.00684462696783
1246	.498759105912855	0	20013.6842105263	48	0	0	0	0	0	0	0	0	0	0	0	0	0	0	0	0	0	0	0	0	0	0	0	43	0	7.08555783709788
1247	.0997550649502581	1	28730.7692307692	58	0	0	0	0	0	0	0	0	0	0	0	0	0	0	0	0	0	0	0	0	0	0	0	6	0	12.6132785763176
1248	.194465213958198	0	80192.3076923077	54	0	1	1	0	0	0	0	0	0	0	0	0	0	0	0	0	0	0	0	0	0	0	0	9	0	2.92676249144422
1249	.337942646993792	0	2875.66666666667	46	0	0	0	0	0	0	0	0	0	0	0	0	0	0	0	0	0	0	0	0	0	0	0	17	0	.917180013689254
1250	.385535487176464	1	16217.1428571429	46	1	0	0	0	0	0	0	0	0	0	0	0	0	0	1	0	0	1	0	0	0	0	0	23	0	7.69609856262834
1251	.166419851376066	0	23689.2777777778	51	0	0	0	0	0	0	0	0	0	0	0	0	0	0	0	0	0	0	0	0	0	0	0	5	0	4.77754962354552
1252	.166958947166947	1	0	57	0	0	0	0	0	0	0	0	0	0	0	0	0	0	0	0	0	0	0	0	0	0	0	17	0	12.104038329911
1253	.258851996340807	1	19570.4347826087	50	0	0	0	0	0	0	0	0	0	0	0	0	0	0	0	0	0	0	0	0	0	0	0	18	0	.824093086926763
1254	.225493961292004	1	16606.7142857143	49	0	0	0	0	0	0	0	0	0	0	0	0	0	0	1	0	0	1	0	0	0	0	0	10	0	9.76591375770021
1255	.483410553580268	0	0	45	1	0	0	0	0	0	0	0	0	0	0	0	0	0	0	0	0	0	0	0	0	0	0	30	0	4.73100616016427
1256	.260695869619706	0	19580	45	0	0	0	0	0	0	0	0	0	0	0	0	0	0	0	0	0	0	0	0	0	0	0	6	0	1.58247775496235
1257	.231157018412952	0	20344.6153846154	46	0	0	0	0	0	0	0	0	0	0	0	0	0	0	0	0	0	0	0	0	0	0	0	4	0	3.6933607118412
1258	.288887481845953	0	15700.8235294118	57	0	0	0	0	0	0	0	0	0	0	0	1	0	0	0	0	0	0	0	0	0	0	0	48	0	7.96440793976728
1259	.368086985994236	1	28520	52	0	1	0	0	0	0	1	0	0	0	0	0	0	0	0	0	0	0	1	1	0	0	0	23	0	8.19712525667351
1260	.63792622703484	0	8478.51612903226	46	0	0	0	0	0	0	0	0	0	0	0	0	0	0	0	0	0	0	0	0	0	0	0	53	0	12.8186173853525
1261	.287507929504748	0	17410.1904761905	52	1	0	0	0	0	1	0	0	0	0	0	0	0	0	0	0	0	0	0	0	0	0	0	38	0	4.90075290896646
1262	.507595380565764	1	24230.7692307692	49	2	0	0	0	0	0	0	0	0	0	0	0	0	0	0	0	0	0	0	0	0	0	0	44	0	2.34907597535934
1263	.217218928805063	0	1151.35294117647	49	2	0	0	0	0	0	0	0	0	1	0	1	0	0	1	1	1	0	1	1	0	0	1	27	1	4.00273785078713
1264	.430914417729006	1	20376.9230769231	50	1	0	0	1	0	0	0	0	1	0	0	0	0	0	1	0	0	1	0	0	0	0	0	41	0	11.8576317590691
1265	.466413305606981	0	20515.3846153846	45	0	0	0	0	0	0	0	0	0	0	0	0	0	0	0	0	0	0	0	0	0	0	0	32	0	12.7748117727584
1266	.509874829315922	0	21566.6666666667	47	2	0	0	0	0	0	0	0	0	0	0	1	0	0	0	0	0	0	0	0	0	0	0	48	0	3.93976728268309
1267	.350194711218275	1	4200	63	2	1	1	0	0	0	1	1	0	0	0	1	0	1	1	0	0	0	1	1	0	0	0	66	1	12.8514715947981
1268	.329174741078107	1	28269.2307692308	49	1	0	1	1	0	0	0	0	0	0	0	0	0	0	0	0	0	0	0	0	0	0	0	18	0	9.34154688569473
1269	.547993403927303	1	22323.0769230769	46	0	0	0	0	0	0	0	0	0	0	0	0	0	0	0	0	0	0	0	0	0	0	0	44	0	13.0349075975359
1270	.0558813997119633	0	20376.9230769231	85	2	1	0	0	0	0	0	0	0	0	0	0	0	0	0	0	0	0	0	0	0	0	0	41	2	6.94045174537988
1271	.292177493435435	1	17528.5714285714	52	0	1	0	0	0	0	0	0	0	0	0	0	0	0	0	0	0	0	0	0	0	0	0	18	0	13.9000684462697
1272	.450305816267124	0	18866.6666666667	52	1	0	0	0	0	0	0	0	0	0	0	0	0	1	0	0	0	0	0	0	0	0	0	53	0	2.94318959616701
1273	.235356880964446	1	4880	53	0	0	0	0	0	0	0	0	0	0	0	0	0	0	0	0	0	0	0	0	0	0	0	20	0	12.8514715947981
1274	.2776515398918	1	25600	49	0	0	0	0	0	0	0	0	0	0	0	0	0	0	0	0	0	0	0	0	0	0	0	19	0	13.9383983572895
1275	.518442761833033	0	7185.15384615385	58	5	0	1	1	0	0	0	0	1	0	0	1	0	0	0	0	0	0	0	0	0	0	0	66	0	6.98973305954825
1276	.306360808475	0	20376.9230769231	58	0	1	0	0	0	0	0	0	0	0	0	0	0	0	0	0	0	0	0	0	0	0	0	35	0	1.93839835728953
1277	.388021785441912	1	19266.9230769231	50	2	0	0	0	0	0	0	0	0	0	0	0	0	0	0	0	0	0	0	0	0	0	0	32	0	3.59753593429158
1278	.146771091416751	1	28523.0769230769	51	8	0	0	1	0	1	0	0	0	0	0	1	1	0	0	0	0	0	0	0	0	0	0	29	0	10.7460643394935
1279	.481988747912486	0	6408	47	0	0	0	0	0	0	0	0	0	0	0	0	0	0	0	0	0	0	0	0	0	0	0	37	0	1.88364134154689
1280	.11388962069985	1	21853.8461538462	57	0	0	0	0	1	0	0	0	0	0	0	0	0	0	0	0	0	0	0	0	0	0	0	23	0	7.23613963039014
1281	.41740832266882	0	2320	76	2	0	0	1	0	0	1	0	0	0	0	0	1	0	0	0	0	0	1	1	0	0	0	109	0	11.9671457905544
1282	.260547311964675	0	20515.3846153846	47	0	0	0	0	0	0	0	0	0	0	0	0	0	0	0	0	0	0	0	0	0	0	0	11	0	3.6249144421629
1283	.0920899381113224	0	6522.21212121212	65	0	0	0	0	0	0	0	0	0	0	0	0	0	0	0	0	0	0	0	0	0	0	0	18	0	7.08829568788501
1284	.338704380976566	0	14201.4166666667	45	0	0	0	0	0	0	0	0	0	0	0	0	0	0	0	0	0	0	0	0	0	0	0	16	0	3.69609856262834
1285	.101112012259326	0	15323.0769230769	78	3	1	0	0	0	0	0	0	1	0	0	1	0	0	0	0	0	0	0	0	0	0	0	52	2	2.71594798083504
1286	.443899279523373	0	654	46	1	0	0	0	0	0	0	0	0	0	0	0	0	0	0	0	0	0	0	0	0	0	0	28	0	3.94798083504449
1287	.349228754741358	1	15994.5555555556	46	0	0	0	0	0	0	0	0	0	0	0	0	0	0	1	0	0	0	0	0	0	0	0	20	0	12.6461327857632
1288	.326127365504042	1	21662.9375	48	2	0	0	1	0	0	0	0	0	0	0	0	0	0	0	0	0	0	0	0	0	0	0	19	0	4.40246406570842
1289	.32274243212663	1	20376.9230769231	53	1	1	0	0	0	0	1	0	0	0	0	0	0	0	0	0	0	0	0	0	0	0	0	15	0	4.60506502395619
1290	.278258281959199	0	2901.06666666667	46	0	0	0	0	0	0	0	0	0	0	0	0	0	0	0	0	0	0	0	0	0	0	0	9	0	7.80561259411362
1291	.347156003531541	0	15369.2307692308	50	1	0	0	0	0	0	0	0	0	0	0	0	0	0	0	0	0	0	0	0	0	0	0	28	0	5.82614647501711
1292	.19736368747476	1	19377.7777777778	49	1	0	0	0	0	0	0	0	0	0	0	1	0	0	1	1	1	0	0	0	0	0	0	13	0	11.8850102669405
1293	.0732207760118899	1	961.705882352941	82	5	1	1	1	0	0	1	0	0	0	0	1	1	1	0	0	0	0	0	1	0	0	0	57	0	12.9034907597536
1294	.6286072403896	0	51630.7692307692	47	1	0	0	0	0	0	0	0	0	0	0	0	0	0	0	0	0	0	0	0	0	0	0	58	0	13.9192334017796
1295	.310393752948449	0	25961.5384615385	50	0	0	0	0	0	0	0	0	0	0	0	0	0	0	0	0	0	0	0	0	0	0	0	26	0	12.9062286105407
1296	.34337138119784	1	12311.4736842105	55	1	1	0	0	0	0	0	0	0	0	0	0	0	0	1	0	0	1	0	0	0	0	0	30	0	11.1430527036277
1297	.378944057753107	1	23585.2941176471	54	5	1	1	1	0	0	1	0	0	0	0	1	1	1	0	0	0	0	0	0	0	0	0	47	0	3.20054757015743
1298	.273695306010502	1	2027.36842105263	52	2	0	0	0	0	0	0	0	1	0	0	0	0	0	0	0	0	0	0	0	0	0	0	23	0	8.73921971252567
1299	.152018202498248	0	0	53	0	0	0	0	0	0	0	0	0	0	0	0	0	0	0	0	0	0	0	0	0	0	0	4	0	7.4031485284052
1300	.0883183180545206	1	3063.65217391304	60	0	0	0	0	0	0	0	0	0	0	0	0	0	0	0	0	0	0	0	0	0	0	0	4	0	11.9808350444901
1301	.235800716080997	0	24507.0588235294	52	2	0	0	0	0	0	0	0	0	0	0	0	0	0	0	0	0	0	0	0	0	0	0	17	0	9.82614647501711
1302	.330306563895495	0	20376.9230769231	49	1	0	0	0	0	0	0	0	0	0	0	0	0	0	0	0	0	0	0	0	0	0	0	24	0	10.9924709103354
1303	.113997249807128	0	20700	66	4	0	0	0	0	0	0	0	0	0	0	0	0	0	0	0	0	0	0	0	0	0	0	23	0	12.8678986995209
1304	.279477957561032	1	14345.6	47	0	0	0	0	0	0	0	0	0	0	0	0	0	0	1	1	0	0	0	0	0	0	0	13	2	10.861054072553
1305	.199412979446904	1	20376.9230769231	61	0	1	0	0	0	0	0	0	0	0	0	1	0	0	0	0	0	0	0	0	0	0	0	35	1	2.62012320328542
1306	.2531451197527	0	20647.0588235294	45	0	0	0	0	0	0	0	0	0	0	0	0	0	0	0	0	0	0	0	0	0	0	0	5	0	9.53593429158111
1307	.187636794533361	1	67876.9230769231	50	0	0	0	0	0	0	0	0	0	0	0	0	0	0	1	0	0	1	0	0	0	0	0	12	0	5.32511978097194
1308	.227137923106404	0	45446.1538461538	54	0	0	0	0	0	0	0	0	0	0	0	0	0	0	0	0	0	0	0	0	0	0	0	26	0	1.95756331279945
1309	.488959045954095	0	24040.8695652174	45	0	0	0	0	0	0	0	0	0	0	0	0	0	0	0	0	0	0	0	0	0	0	0	35	0	9.52224503764545
1310	.295724853823589	1	26046.1538461538	51	1	0	0	0	0	0	0	0	0	0	0	0	0	0	0	0	0	0	0	0	0	0	0	25	0	3.43326488706365
1311	.170389013128298	1	22246.1538461538	54	0	0	0	0	0	0	0	0	0	0	0	0	0	0	1	0	0	1	0	0	0	0	0	13	0	3.10198494182067
1312	.239470070423044	1	19200	50	0	0	0	0	0	0	0	0	0	0	0	0	0	0	0	0	0	0	0	0	0	0	0	15	2	5.35523613963039
1313	.285352870016208	1	7432.38461538462	48	3	0	0	0	0	0	0	0	0	0	0	0	0	0	0	0	0	0	0	0	0	0	0	11	0	11.791923340178
1314	.141583004508626	0	2200	70	8	1	0	0	0	1	0	0	0	0	0	1	0	0	0	0	0	0	0	0	0	0	0	44	2	1.24024640657084
1315	.253851805471653	1	19758.8235294118	45	0	0	0	0	0	0	0	0	0	0	0	0	0	0	1	0	0	1	0	0	0	0	0	5	0	4.59958932238193
1316	.165973165511195	0	19659.5862068966	49	1	0	0	0	0	0	0	0	0	0	0	1	0	0	0	0	0	0	0	0	0	0	0	7	0	7.5482546201232
1317	.211141725100506	1	4757.14285714286	53	0	0	0	0	0	0	0	0	0	0	0	0	0	0	1	0	0	0	0	0	0	0	0	16	0	13.7166324435318
1318	.179849135345941	1	25637.9473684211	49	0	0	0	0	0	0	0	0	0	0	0	0	0	0	0	0	0	0	0	0	0	0	0	3	0	1.36618754277892
1319	.236255924651199	1	30253.8461538462	46	0	0	0	0	0	0	0	0	0	0	0	0	0	0	0	0	0	0	0	0	0	0	0	6	0	12.7994524298426
1320	.272013476849689	0	47506.3157894737	45	0	0	0	0	0	0	0	0	0	0	0	0	0	0	0	0	0	0	0	0	0	0	0	11	0	2.6776180698152
1321	.283608962864213	1	21623.0769230769	46	0	0	0	0	0	0	0	0	0	0	0	0	0	0	1	0	0	1	0	0	0	0	0	12	0	11.6988364134155
1322	.211916188830903	1	27170.8461538462	49	0	0	0	0	0	0	0	0	0	0	0	0	0	0	0	0	0	0	0	0	0	0	0	9	0	13.7631759069131
1323	.375972139265388	0	58593.3333333333	46	0	0	0	0	0	0	1	0	0	0	0	0	0	0	0	0	0	0	0	0	0	0	0	20	0	2.92402464065708
1324	.295739216307274	0	29072.0952380952	48	1	0	0	0	0	0	0	0	0	0	0	0	0	0	0	0	0	0	0	0	0	0	0	18	0	5.86721423682409
1325	.455102921637742	1	43520	46	1	1	0	0	0	0	0	0	0	0	0	0	0	0	0	0	0	0	0	0	0	0	0	25	1	11.4305270362765
1326	.470577488850114	0	10190.488372093	51	2	0	0	0	0	0	0	0	0	0	0	0	0	0	0	0	0	0	0	0	0	0	0	43	0	10.8035592060233
1327	.0983608635169533	0	22223.0769230769	61	0	0	0	0	0	0	1	0	0	0	0	0	0	0	0	0	0	0	1	1	0	0	0	6	0	2.84188911704312
1328	.208355574182593	1	16343.9545454545	51	0	0	0	0	0	0	0	0	0	0	0	0	0	0	0	0	0	0	0	0	0	0	0	12	0	1.99863107460643
1329	.330956687509777	0	2000	46	0	0	0	0	0	0	0	0	0	0	0	0	0	0	0	0	0	0	0	0	0	0	0	16	0	12.8843258042437
1330	.676322253135525	1	7223.42857142857	55	2	1	0	0	0	0	1	0	0	0	0	0	0	0	0	0	0	0	0	0	0	0	0	59	0	13.0212183436003
1331	.321443587732497	0	12540	47	1	0	0	0	0	0	0	0	0	0	0	0	0	0	0	0	0	0	0	0	0	0	0	17	0	.624229979466119
1332	.252985106459961	1	20848.4074074074	45	0	0	0	0	0	0	0	0	0	0	0	0	0	0	0	0	0	0	0	0	0	0	0	5	0	4.72005475701574
1333	.393918488024202	1	0	47	0	0	0	0	0	0	0	0	0	0	0	0	0	0	0	0	0	0	0	0	0	0	0	26	0	1.83436002737851
1334	.4615146973975	1	143.857142857143	56	0	0	0	0	0	0	0	0	0	0	0	0	0	0	0	0	0	0	0	0	0	0	0	56	1	6.81724845995893
1335	.239695601881267	1	23434.1111111111	52	3	0	0	0	0	0	0	0	0	0	0	0	0	0	0	0	0	0	0	0	0	0	0	16	0	7.53182751540041
1336	.323434919800051	0	9620	45	1	0	0	0	0	0	0	0	0	0	0	0	0	0	0	0	0	0	0	0	0	0	0	12	0	2.95414099931554
1337	.195507432296097	0	5053.84615384615	60	0	0	0	0	0	0	0	0	0	0	1	0	0	0	0	0	0	0	0	0	0	0	0	26	0	3.99452429842574
1338	.328493769800843	0	20376.9230769231	45	0	1	0	0	0	0	0	0	0	0	0	0	0	0	0	0	0	0	0	0	0	0	0	6	0	.982888432580424
1339	.161694058542822	0	0	79	1	1	0	0	0	0	0	0	0	0	0	0	0	0	0	0	0	0	0	0	0	0	0	59	0	5.89459274469541
1340	.218638504933889	0	26046.1538461538	49	0	0	0	0	0	0	0	0	0	0	0	0	0	0	0	0	0	0	0	0	0	0	0	10	0	2.72963723477071
1341	.283147529239468	0	21656.25	45	1	0	0	0	0	0	0	0	0	0	0	0	0	0	0	0	0	0	0	0	0	0	0	8	0	3.73169062286105
1342	.459769354888568	0	8488.23529411765	53	2	1	1	0	0	0	1	0	1	0	1	1	0	0	0	0	0	0	0	0	0	0	0	30	0	6.93223819301848
1343	.419513022309249	1	19999.8947368421	46	2	0	0	0	0	0	0	0	0	0	0	0	0	0	1	1	0	0	0	0	0	0	0	26	0	11.6194387405886
1344	.128495718684756	0	2742.85714285714	59	1	0	0	0	0	0	0	0	0	0	0	0	0	0	0	0	0	0	0	0	0	0	0	12	0	8.71457905544148
1345	.14215013594	0	2000	64	0	0	0	0	0	0	0	0	0	0	0	0	0	0	0	0	0	0	0	0	0	0	0	29	0	8.73648186173854
1346	.270802070488209	1	8011.76470588235	47	0	0	0	0	0	0	0	0	0	0	0	0	0	0	0	0	0	0	0	0	0	0	0	11	0	12.476386036961
1347	.445893797013873	1	24000	47	2	0	0	0	0	0	0	0	0	0	0	0	0	0	0	0	0	0	0	0	0	0	0	32	0	9.74948665297741
1348	.274328755463311	0	2994.75	56	0	0	0	0	0	0	0	0	0	0	0	0	0	0	0	0	0	0	0	0	0	0	0	33	0	11.6960985626283
1349	.328446777056225	1	10805.8181818182	52	0	1	0	0	0	0	0	0	0	0	0	1	0	0	0	0	0	0	0	0	0	0	0	31	1	8.88432580424367
1350	.514582987945487	0	20376.9230769231	45	1	0	0	0	0	0	0	0	0	0	0	0	0	0	0	0	0	0	0	0	0	0	0	36	0	6.98425735797399
1351	.55845106143747	0	9461.53846153846	50	1	0	0	0	0	0	0	0	0	0	0	0	0	0	0	0	0	0	0	0	0	0	0	52	0	8.80766598220397
1352	.41807270376439	1	3694.85714285714	54	1	0	0	0	0	0	0	0	0	0	0	0	0	0	1	1	1	0	0	0	0	0	0	45	0	13.7357973990418
1353	.199304367764219	0	28107.6923076923	47	0	0	0	0	0	0	0	0	0	0	0	0	0	0	0	0	0	0	0	0	0	0	0	2	0	5.95756331279945
1354	.196403053449076	0	10384.6153846154	48	0	0	1	0	0	0	0	0	0	0	0	1	0	1	0	0	0	0	0	0	0	0	0	12	0	5.82614647501711
1355	.201922921651877	0	2258.82352941176	68	1	1	0	0	0	0	0	0	1	0	0	0	0	0	0	0	0	0	0	0	0	0	0	43	0	6.97878165639973
1356	.213333193779477	0	28200	46	0	0	0	0	0	0	0	0	0	0	0	0	0	0	0	0	0	0	0	0	0	0	0	2	0	7.3347022587269
1357	.655322649690947	0	18921.4285714286	45	2	0	0	0	0	0	0	0	0	0	0	0	0	0	0	0	0	0	0	0	0	0	0	51	0	4.95824777549624
1358	.19069428160969	1	1918.5	65	1	0	0	0	0	0	0	0	0	0	0	0	0	0	1	1	1	0	0	0	0	0	0	40	0	11.6741957563313
1359	.272526940592588	1	28542.5	45	1	0	0	0	0	1	0	0	0	0	0	1	0	0	0	0	0	0	0	0	0	0	0	29	0	12.9171800136893
1360	.283833349280452	0	16779.8	56	0	0	0	0	0	0	0	0	0	0	0	0	0	0	0	0	0	0	0	0	0	0	0	36	0	5.77960301163587
1361	.136259616718841	0	26615.3846153846	54	0	0	0	0	0	0	0	0	0	0	0	0	0	0	0	0	0	0	0	0	0	0	0	6	0	5.60438056125941
1362	.169899805667303	0	34453.3333333333	51	0	0	0	0	0	0	0	0	0	0	0	0	0	0	0	0	0	0	0	0	0	0	0	7	0	.607802874743327
1363	.27495563813322	1	20169.2307692308	60	2	0	0	0	0	0	0	0	0	0	0	0	0	0	0	0	0	0	0	0	0	0	0	42	2	8.74469541409993
1364	.366165017392031	1	15384.7368421053	47	1	0	0	0	0	0	0	0	0	0	0	0	0	0	1	0	0	1	0	0	0	0	0	23	0	9.57152635181383
1365	.373833345406541	0	17404.6153846154	51	1	0	0	0	0	0	0	0	0	0	0	0	0	0	0	0	0	0	0	0	0	0	0	34	0	9.75222450376454
1366	.335957566555018	0	20376.9230769231	54	1	0	0	0	0	0	0	0	0	0	0	0	0	0	0	0	0	0	0	0	0	0	0	37	0	7.93976728268309
1367	.271556183294346	1	1000.4	51	1	1	0	1	0	0	0	0	0	0	0	1	1	0	0	0	0	0	0	0	0	0	0	36	0	7.47433264887064
1368	.292482156704794	0	16629.4583333333	49	0	0	0	0	0	0	0	0	0	0	0	0	0	0	0	0	0	0	0	0	0	0	0	20	0	9.47022587268994
1369	.467292520333237	1	11857.8947368421	45	4	0	1	0	0	0	0	0	0	0	0	0	0	0	0	0	0	0	0	0	0	0	0	19	0	13.015742642026
1370	.296407619326468	0	0	50	0	0	0	0	0	0	0	0	0	0	0	0	0	0	0	0	0	0	0	0	0	0	0	21	0	8.8268309377139
1371	.0401676441692653	1	955.666666666667	78	0	0	0	0	0	0	0	0	0	0	0	0	0	0	1	1	1	0	0	0	0	0	0	24	2	11.1457905544148
1372	.225797770998897	0	31370.5882352941	45	0	0	0	0	0	0	0	0	0	0	0	0	0	0	0	0	0	0	0	0	0	0	0	2	0	.298425735797399
1373	.499015234296546	0	19770	48	0	0	0	0	0	0	0	0	0	0	0	0	0	0	0	0	0	0	0	0	0	0	0	43	0	12.9582477754962
1374	.325080723511502	0	0	46	0	0	0	0	0	0	0	0	0	0	0	0	0	0	0	0	0	0	0	0	0	0	0	15	0	12.8350444900753
1375	.240767242718818	1	1831.57894736842	66	2	1	0	0	0	0	0	0	0	0	0	0	0	0	1	1	0	0	0	0	0	0	0	40	0	12.4928131416838
1376	.0950131638823094	1	18798.1538461538	64	0	0	0	0	0	0	0	0	0	0	0	0	0	0	1	1	0	0	0	0	0	0	0	18	0	12.0465434633812
1377	.78971324512012	1	28147.6923076923	49	0	1	0	0	0	0	1	0	0	0	1	0	0	0	0	0	0	0	0	0	0	0	0	62	0	13.5496235455168
1378	.131293269043192	1	5185.71428571429	71	4	0	0	0	0	0	0	0	1	0	0	0	0	0	0	0	0	0	0	0	0	0	0	41	0	9.1170431211499
1379	.419163608198802	1	251.75	54	2	1	1	1	0	0	0	0	0	0	0	0	0	0	0	0	0	0	0	0	0	0	0	27	2	10.1574264202601
1380	.204874835568493	1	29980	52	1	0	0	0	0	0	0	0	0	0	0	0	0	0	0	0	0	0	0	0	0	0	0	14	1	10.4804928131417
1381	.188923142774486	0	20376.9230769231	51	0	0	0	0	0	0	0	0	0	0	0	0	0	0	0	0	0	0	0	0	0	0	0	9	0	1.94661190965092
1382	.478465930266688	0	21900	46	0	0	0	0	0	0	0	0	0	0	0	0	0	0	0	0	0	0	0	0	0	0	0	36	0	11.8302532511978
1383	.237275596326165	0	17528.6470588235	49	0	0	0	0	0	0	0	0	0	0	0	0	0	0	0	0	0	0	0	0	0	0	0	12	0	3.80835044490075
1384	.450296880700501	0	20169.2307692308	50	2	0	0	0	0	0	1	0	1	0	0	0	0	0	0	0	0	0	0	0	0	0	0	34	2	7.40862422997947
1385	.169696793494373	1	6831	57	2	0	0	0	0	0	1	0	0	0	0	0	0	0	0	0	0	0	0	0	0	0	0	7	0	12.4325804243669
1386	.574500198860951	0	9380	47	2	0	0	0	0	0	0	0	1	0	0	0	0	0	0	0	0	0	0	0	0	0	0	48	0	1.98494182067077
1387	.530041974808457	0	10325.7037037037	52	3	0	1	0	0	0	0	0	0	0	0	0	0	1	0	0	0	0	0	0	0	0	0	52	0	.985626283367556
1388	.303772642883343	1	0	50	0	0	0	0	0	0	0	0	0	0	0	0	0	0	0	0	0	0	0	0	0	0	0	22	0	8.26283367556468
1389	.350007669334959	0	20376.9230769231	69	8	1	0	1	0	1	1	1	1	0	1	1	1	0	0	0	0	0	1	1	0	0	1	104	1	5.63175906913073
1390	.216278508099399	0	14919.4	55	0	0	0	0	0	0	0	0	0	0	0	0	0	0	0	0	0	0	0	0	0	0	0	23	2	5.36892539356605
1391	.27187875184716	1	5422.92857142857	55	1	0	0	0	0	0	0	0	0	0	0	0	0	0	0	0	0	0	0	0	0	0	0	29	0	11.4305270362765
1392	.297096978093822	1	12346.1538461538	52	1	0	0	0	0	0	0	0	0	0	0	0	0	0	0	0	0	0	0	0	0	0	0	26	0	3.35112936344969
1393	.347400848938307	1	1980.47058823529	48	0	0	0	0	0	0	0	0	0	0	0	0	0	0	0	0	0	0	0	0	0	0	0	23	0	9.08966461327858
1394	.398220114833664	1	11652	45	0	0	0	0	0	0	0	0	0	0	0	0	0	0	0	0	0	0	0	0	0	0	0	23	0	6.25325119780972
1395	.247132320757412	0	57333.3333333333	45	1	0	0	0	0	0	0	0	0	0	0	0	0	0	0	0	0	0	0	0	0	0	0	7	0	2.33264887063655
1396	.294719563210338	1	955.666666666667	48	2	0	0	0	0	0	0	0	1	0	0	0	0	0	0	0	0	0	0	0	0	0	0	16	1	4.16427104722793
1397	.266390400598613	1	29569.2307692308	46	1	0	0	0	0	0	0	0	1	0	0	0	0	0	0	0	0	0	0	0	0	0	0	12	0	12.5037645448323
1398	.307911985099786	0	3500	51	0	1	0	0	0	0	0	0	0	0	0	0	0	0	0	0	0	0	0	0	0	0	0	16	0	2.3709787816564
1399	.211153321742603	0	13833.3333333333	55	0	0	0	0	0	0	0	0	0	0	0	0	0	0	0	0	0	0	0	0	0	0	0	22	0	9.81245722108145
1400	.385042451876419	1	32738.4615384615	45	1	0	0	0	0	0	0	0	0	0	1	0	0	0	1	0	0	1	0	0	0	0	0	18	0	12.062970568104
1401	.42599725557862	0	10900	49	0	0	0	0	0	0	0	0	0	0	0	0	0	0	0	0	0	0	0	0	0	0	0	36	0	4.82956878850103
1402	.296019641962945	1	20376.9230769231	59	1	0	0	0	0	0	0	0	0	0	0	0	0	0	0	0	0	0	0	0	0	0	0	44	0	11.6112251882272
1403	.32099749454692	1	30215.3846153846	48	0	0	0	0	0	0	0	0	0	0	0	0	0	0	1	0	0	1	0	0	0	0	0	23	0	11.4880219028063
1404	.636547086211945	1	5900	48	0	1	0	0	0	0	0	0	0	0	0	0	0	0	0	0	0	0	0	0	0	0	0	48	0	13.2457221081451
1405	.251433109619501	1	20515.3846153846	50	0	0	0	0	0	0	0	0	0	0	0	0	0	0	0	0	0	0	0	0	0	0	0	17	0	4.21902806297057
1406	.304867356491971	1	23792.3076923077	50	0	0	0	0	0	0	0	0	0	0	0	0	0	0	1	0	0	0	0	0	0	0	0	25	1	4.79123887748118
1407	.332304913021314	0	17234.7	46	0	0	0	0	0	0	0	0	0	0	0	0	0	0	0	0	0	0	0	0	0	0	0	18	0	5.14989733059548
1408	.623986929112243	1	15112	49	3	0	0	0	0	0	0	0	0	0	0	0	0	0	0	0	0	0	0	0	0	0	0	55	0	4.01916495550992
1409	.247968694964041	1	16310.4347826087	50	2	0	0	0	0	0	0	0	0	0	0	0	0	0	1	0	0	1	0	0	0	0	0	13	0	5.54140999315537
1410	.288694349847123	0	21244.6153846154	50	1	0	0	0	0	0	0	0	0	0	0	0	0	0	0	0	0	0	0	0	0	0	0	21	0	2.88021902806297
1411	.245928950128323	1	3497.14285714286	53	1	0	0	0	0	0	0	0	0	0	0	0	0	0	0	0	0	0	0	0	0	0	0	20	1	9.6208076659822
1412	.264911155080107	1	19500	49	0	1	0	0	0	0	0	0	0	0	0	0	0	0	1	0	0	1	0	0	0	0	0	7	0	12.8405201916496
1413	.694511090697147	0	15323.0769230769	48	0	0	0	0	0	0	0	0	0	0	0	0	0	0	0	0	0	0	0	0	0	0	0	66	0	3.91786447638604
1414	.226826229768987	0	2871.42857142857	62	1	0	0	0	0	0	0	0	0	0	0	0	0	0	0	0	0	0	0	0	0	0	0	39	0	6.98425735797399
1415	.123917941146254	0	0	71	0	1	0	0	0	0	0	0	0	0	0	0	0	0	0	0	0	0	0	0	0	0	0	32	0	7.78370978781656
1416	.16480318241138	0	2953.84615384615	55	0	0	0	0	0	0	0	0	0	0	0	0	0	0	0	0	0	0	0	0	0	0	0	12	0	11.8083504449008
1417	.1192918871776	0	11536.2608695652	62	1	0	0	0	0	0	0	0	0	0	0	0	0	0	0	0	0	0	0	0	0	0	0	18	0	10.9760438056126
1418	.456218859556505	0	49707.6923076923	45	3	1	1	0	0	1	0	0	1	0	0	1	0	0	0	0	0	0	0	0	0	0	0	39	0	5.97946611909651
1419	.302681619496871	0	13915.3846153846	45	5	0	0	1	0	0	0	0	0	0	0	1	1	1	0	0	0	0	0	0	0	0	0	38	0	11.9753593429158
1420	.451405734126549	0	5353.84615384615	52	2	0	0	1	0	0	0	0	0	0	0	0	0	0	0	0	0	0	0	0	0	0	0	42	0	7.66598220396988
1421	.294127142168067	0	1102.69230769231	46	0	0	0	0	0	0	0	0	0	0	0	0	0	0	0	0	0	0	0	0	0	0	0	11	0	11.3073237508556
1422	.284031437409622	0	24923.0769230769	45	0	0	0	0	0	0	0	0	0	0	0	0	0	0	0	0	0	0	0	0	0	0	0	10	0	6.71594798083504
1423	.525524827062695	0	25600	53	0	0	0	0	0	0	0	0	0	0	0	0	0	0	0	0	0	0	0	0	0	0	0	59	0	11.8329911019849
1424	.187990849408856	0	18784.4761904762	54	0	0	0	0	0	0	0	0	0	0	0	0	0	0	0	0	0	0	0	0	0	0	0	16	0	6.97604380561259
1425	.28939783393318	0	23980	48	0	0	0	0	0	0	0	0	0	0	0	0	0	0	0	0	0	0	0	0	0	0	0	18	0	9.88364134154689
1426	.26128574787061	0	843.235294117647	64	1	0	0	0	0	0	0	0	0	0	0	0	0	0	0	0	0	0	0	0	0	0	0	49	0	11.9945242984257
1427	.124852299160414	1	17986.1538461538	70	2	0	0	0	0	0	1	0	0	0	0	0	0	0	0	0	0	0	0	0	0	0	0	30	2	8.19986310746064
1428	.518174493948067	0	9046.15384615385	74	1	1	1	0	0	0	0	0	1	0	0	1	0	1	0	0	0	0	0	0	0	0	0	110	1	3.13483915126626
1429	.328909309502271	0	20376.9230769231	45	1	0	0	0	0	0	0	0	0	0	0	0	0	0	0	0	0	0	0	0	0	0	0	14	0	6.94866529774127
1430	.352052322445256	0	41861.5384615385	45	0	0	0	0	0	0	0	0	0	0	0	0	0	0	0	0	0	0	0	0	0	0	0	21	0	11.8795345653662
1431	.218683160775251	0	30023.0769230769	49	1	0	0	0	0	0	0	0	0	0	0	0	0	0	0	0	0	0	0	0	0	0	0	9	0	9.5523613963039
1432	.384907532681706	0	955.666666666667	68	0	1	1	0	0	0	0	0	0	0	0	1	0	0	0	0	0	0	0	0	0	0	0	70	2	5.00479123887748
1433	.136934110236071	0	13120	55	0	0	0	0	0	0	0	0	0	0	0	0	0	0	0	0	0	0	0	0	0	0	0	7	0	8.83778234086242
1434	.161980577209745	0	13200	60	3	1	0	0	0	0	0	0	0	0	0	1	0	0	0	0	0	0	0	0	0	0	0	20	0	3.97262149212868
1435	.279729304049664	0	17843.1578947368	46	0	0	0	0	0	0	0	0	0	0	0	0	0	0	0	0	0	0	0	0	0	0	0	11	0	4.65160848733744
1436	.249212198205144	1	27741.1764705882	48	0	0	0	0	0	0	0	0	0	0	0	0	0	0	0	0	0	0	0	0	0	0	1	15	0	4.26830937713895
1437	.230424832019035	1	17531.25	47	0	0	0	0	0	0	0	0	0	0	0	0	0	0	0	0	0	0	0	0	0	0	0	6	0	10.5954825462012
1438	.188524466651966	1	8861.17391304348	52	0	0	0	0	0	0	0	0	0	0	0	0	0	0	1	1	1	0	0	0	0	0	0	10	0	13.5906913073238
1439	.120033005404635	0	5809.09090909091	60	2	0	0	0	0	0	0	0	0	0	0	0	1	1	0	0	0	0	0	0	0	0	0	37	1	6.25325119780972
1440	.108911599684413	1	6000	65	2	1	1	0	0	0	1	1	0	0	1	1	0	0	0	0	0	0	1	1	0	0	0	17	0	13.6016427104723
1441	.303957957697954	1	16473.0952380952	50	0	0	0	0	0	0	0	0	0	0	0	0	0	0	0	0	0	0	0	0	0	0	0	24	0	12.8021902806297
1442	.27923252754469	0	26770.6666666667	46	0	0	0	0	0	0	0	0	0	0	0	0	0	0	0	0	0	0	0	0	0	0	0	12	0	8.95277207392197
1443	.461383242757428	0	2560	51	0	0	0	0	0	0	0	0	0	0	0	0	0	0	0	0	0	0	0	0	0	0	0	44	0	13.8672142368241
1444	.395999259959461	0	17660	57	1	1	0	0	0	0	0	0	0	0	0	0	0	0	0	0	0	0	0	0	0	0	0	42	0	5.98767967145791
1445	.391606074181147	0	68280	45	0	0	0	0	0	0	0	0	0	0	0	0	0	0	0	0	0	0	0	0	0	0	0	29	0	11.8740588637919
1446	.380161315320713	1	30720	48	1	0	0	0	0	0	0	0	0	0	0	0	0	0	0	0	0	0	0	0	0	0	0	29	0	9.08418891170431
1447	.320360242508518	1	20376.9230769231	66	1	1	1	0	0	0	1	1	0	0	0	0	0	1	1	1	0	0	1	1	0	0	0	64	0	4.8186173853525
1448	.185185960769685	0	32600	62	2	0	1	1	0	0	0	0	0	0	0	0	0	0	0	0	0	0	0	0	0	0	0	27	0	1.98220396988364
1449	.411546695527597	0	0	49	0	0	0	0	0	0	0	0	0	0	0	0	0	0	0	0	0	0	0	0	0	0	0	33	0	8.81587953456537
1450	.368021033878994	1	12732.6315789474	45	1	0	0	0	0	0	0	0	0	0	0	0	0	0	0	0	0	0	0	0	0	0	0	18	0	13.1471594798084
1451	.26277588703202	0	100.7	57	0	1	0	0	0	0	0	0	0	0	0	0	0	0	0	0	0	0	0	0	0	0	0	24	0	12.8651608487337
1452	.46495484155836	0	9267.1724137931	45	1	0	0	0	0	0	0	0	0	0	0	0	0	0	0	0	0	0	0	0	0	0	0	29	0	3.89869952087611
1453	.266351173544405	0	29330.4347826087	45	0	0	0	0	0	0	0	0	0	0	0	0	0	0	0	0	0	0	0	0	0	0	0	8	0	12.8980150581793
1454	.316691791777116	0	2320	50	0	0	0	0	0	0	0	0	0	0	0	0	0	0	0	0	0	0	0	0	0	0	0	24	0	6.94045174537988
1455	.173677257620236	1	19797.4193548387	51	0	0	0	0	0	0	0	0	0	0	0	0	0	0	0	0	0	0	0	0	0	0	0	6	0	9.2539356605065
1456	.390107294129918	1	9853.84615384615	52	0	0	0	0	0	0	0	0	0	0	0	0	0	0	1	1	1	0	0	0	0	0	0	39	0	13.9028062970568
1457	.506065816056396	0	12596.25	47	1	0	0	0	0	0	0	0	1	0	0	0	0	0	0	0	0	0	0	0	0	0	0	42	0	5.93292265571526
1458	.216591596989112	0	26615.3846153846	54	0	0	0	0	0	0	0	0	0	0	0	0	0	0	0	0	0	0	0	0	0	0	0	22	0	7.48528405201917
1459	.343230220353192	0	34433	45	0	0	0	0	0	0	0	0	0	0	0	0	0	0	0	0	0	0	0	0	0	0	0	19	0	5.88364134154689
1460	.197615480913543	0	34684.6153846154	46	0	0	0	0	0	0	0	0	0	0	0	1	0	0	0	0	0	0	0	0	0	0	0	9	0	13.8809034907598
1461	.278022059831814	1	20376.9230769231	60	0	1	0	0	0	0	0	0	0	0	0	0	0	0	0	0	0	0	0	0	0	0	0	36	0	12.5010266940452
1462	.66132562728136	0	2152.94117647059	62	3	0	0	0	0	0	0	0	0	0	0	0	0	0	0	0	0	0	0	0	0	0	0	90	1	10.2532511978097
1463	.511094318725974	0	20376.9230769231	58	0	0	0	0	0	0	0	0	0	0	0	0	0	0	0	0	0	0	0	0	0	0	0	69	0	13.9603011635866
1464	.362241064905563	0	16128.2857142857	49	0	0	0	0	0	0	0	0	0	0	0	0	0	0	0	0	0	0	0	0	0	0	0	29	0	1.43189596167009
1465	.264822758556223	0	9635.29411764706	66	2	0	0	0	0	0	0	0	0	0	0	0	0	0	0	0	0	0	0	0	0	0	0	54	0	2.96509240246407
1466	.222645802287824	1	15832.3529411765	51	0	0	0	0	0	0	0	0	0	0	0	0	0	0	0	0	0	0	0	1	0	0	1	19	0	6.52703627652293
1467	.353194264462609	1	36884.6153846154	59	1	1	0	0	0	0	0	0	0	0	0	0	0	0	0	0	0	0	0	0	0	0	0	44	0	12.3559206023272
1468	.534065429777339	1	32115.3846153846	48	1	0	0	0	0	0	0	0	0	0	0	0	0	0	0	0	0	0	0	0	0	0	0	47	0	9.53319644079398
1469	.38856905528522	0	7546.26666666667	65	3	0	0	0	0	0	0	0	0	0	0	0	0	0	1	1	1	0	1	0	0	0	0	66	1	4.39151266255989
1470	.368695562282619	0	415.269230769231	47	0	0	0	0	0	0	0	0	0	0	0	0	0	0	0	0	0	0	0	0	0	0	0	23	0	7.80013689253936
1471	.427347807920089	1	20376.9230769231	48	0	1	0	0	0	0	1	0	0	0	0	0	0	0	0	0	0	0	0	0	0	0	0	17	0	13.4401095140315
1472	.603305333361549	0	7817.64705882353	51	0	0	0	0	0	0	0	0	0	0	0	0	0	0	0	0	0	0	0	0	0	0	0	61	0	5.99041752224504
1473	.234412783800189	0	41030.7692307692	46	0	0	0	0	0	0	0	0	0	0	0	0	0	0	0	0	0	0	0	0	0	0	0	7	0	.769336071184121
1474	.763294079813362	0	3703.46666666667	50	1	0	0	0	0	0	0	0	0	0	0	0	0	0	0	0	0	0	0	0	0	0	0	78	0	9.69472963723477
1475	.281904192401204	1	20376.9230769231	50	0	1	0	0	0	0	0	0	0	0	0	0	0	0	0	0	0	0	0	0	0	0	0	12	0	10.3463381245722
1476	.180286832430646	0	21138.4615384615	50	0	0	0	0	0	0	0	0	0	0	0	0	0	0	0	0	0	0	0	0	0	0	0	5	0	.347707049965777
1477	.14246345037899	0	26500	54	0	1	0	0	0	0	0	0	0	0	0	1	0	0	0	0	0	0	0	0	0	0	0	7	0	2.8227241615332
1478	.831011603910291	0	15842.8571428571	50	2	0	0	0	0	0	0	0	1	0	0	0	0	0	0	0	0	0	0	0	0	0	0	93	0	8.94455852156058
1479	.443829535987454	0	6540.44444444444	49	7	0	0	0	0	0	1	1	1	0	0	1	0	0	0	0	0	0	1	0	0	0	1	47	2	8.53388090349076
1480	.199550190019905	1	20007.6923076923	51	1	0	0	0	0	0	1	0	0	0	0	0	0	0	1	0	0	0	0	0	0	0	0	1	0	2.75975359342916
1481	.128640187866091	1	20376.9230769231	62	0	0	0	0	0	0	0	0	0	0	0	0	0	0	0	0	0	0	0	0	0	0	0	23	1	1.81519507186858
1482	.174761378170119	0	92576.9230769231	49	0	0	0	0	0	0	0	0	0	0	0	1	0	0	0	0	0	0	0	0	0	0	0	19	0	10.9568788501027
1483	.265895499688529	0	23048.6842105263	49	0	0	0	0	0	0	0	0	0	0	0	0	0	0	0	0	0	0	0	0	0	0	0	17	0	4.9719370294319
1484	.275280547990739	1	19816	49	2	0	0	0	0	0	0	0	0	0	0	0	0	0	0	0	0	0	0	0	0	0	0	15	0	5.22929500342231
1485	.458264710335552	1	27315.3846153846	51	1	0	1	0	0	0	0	0	0	0	0	0	0	0	0	0	0	0	0	0	0	0	0	39	0	8.33949349760438
1486	.378356313257138	1	24710.1904761905	49	0	0	0	0	0	0	0	0	0	0	0	0	0	0	0	0	0	0	0	0	0	0	0	32	0	2.89390828199863
1487	.373358030603437	1	41715.3846153846	45	4	0	0	1	0	0	0	0	0	0	0	0	0	0	0	0	0	0	0	0	0	0	0	17	0	10.113620807666
1488	.152426190878699	1	24007.6923076923	53	2	0	0	0	0	0	0	0	0	0	0	0	0	0	0	0	0	0	0	0	0	0	0	4	0	7.22518822724162
1489	.471637099262572	0	52538.4615384615	46	1	0	0	0	0	0	1	0	0	0	0	0	0	0	0	0	0	0	0	0	0	0	0	29	0	1.80424366872005
1490	.329228513324071	1	47615.3846153846	53	0	1	0	0	0	0	0	0	0	0	0	0	0	0	1	1	1	0	0	0	0	0	0	29	0	11.8932238193018
1491	.352719136965143	0	26023.0769230769	47	2	0	1	0	0	0	0	0	0	0	0	0	0	0	0	0	0	0	0	0	0	0	0	15	0	7.73990417522245
1492	.348072369441127	0	27018.8235294118	49	2	1	0	1	0	0	0	0	0	0	0	0	1	0	0	0	0	0	0	0	0	0	0	34	0	3.9917864476386
1493	.228260473688598	0	28784.6666666667	47	0	0	0	0	0	0	0	0	0	0	0	0	0	0	0	0	0	0	0	0	0	0	0	7	0	12.5420944558522
1494	.279238418285872	1	0	54	0	1	0	0	0	0	0	0	0	0	0	0	0	0	1	1	1	0	0	0	0	0	0	19	0	13.2867898699521
1495	.17306889371284	1	1835.29411764706	56	0	0	0	0	0	0	0	0	0	0	0	0	0	0	0	0	0	0	0	0	0	0	0	16	0	12.2683093771389
1496	.115322393058148	1	18198.4615384615	49	3	1	1	0	1	1	0	0	0	0	0	1	0	0	1	1	1	0	0	0	0	0	0	5	0	12.8596851471595
1497	.178457280773294	1	0	67	0	1	1	0	0	0	1	0	0	0	1	1	0	1	1	1	1	0	0	1	0	0	0	34	0	13.6700889801506
1498	.196672806112669	1	10886.8857142857	53	0	1	0	0	0	0	0	0	0	0	0	1	0	0	1	0	0	1	0	1	0	0	0	16	0	.240930869267625
1499	.232279269319269	0	3667.77777777778	50	0	0	0	0	0	0	0	0	0	0	0	0	0	0	0	0	0	0	0	0	0	0	0	12	0	11.8822724161533
1500	.274064069902713	1	17229.2307692308	49	1	0	0	0	0	0	0	0	0	0	0	0	0	0	0	0	0	0	0	0	0	0	0	16	0	13.7768651608487
1501	.144134169564228	0	2233.33333333333	64	1	0	0	0	0	0	0	0	1	0	0	0	0	0	1	1	1	0	0	0	0	0	0	31	1	1.60711841204654
1502	.330925522982189	0	14168.5714285714	45	0	0	0	0	0	0	0	0	0	0	0	0	0	0	0	0	0	0	0	0	0	0	0	15	0	1.97125256673511
1503	.321103216677687	1	11669.4736842105	52	1	0	1	0	0	0	0	0	0	0	0	0	0	0	0	0	0	0	0	0	0	0	0	23	0	3.43600273785079
1504	.308288998650007	0	6324.875	47	0	0	0	0	0	0	0	0	0	0	0	0	0	0	0	0	0	0	0	0	0	0	0	16	0	2.45859000684463
1505	.261879943322646	1	20376.9230769231	51	0	0	0	0	0	0	0	0	0	0	0	0	0	0	0	0	0	0	0	0	0	0	0	21	0	12.6351813826146
1506	.188375565402549	1	0	50	0	0	0	0	0	0	0	0	0	0	0	0	0	0	0	0	0	0	0	0	0	0	0	4	0	13.0485968514716
1507	.122688138786387	1	20376.9230769231	61	0	0	0	0	0	0	0	0	0	0	0	0	0	0	0	0	0	0	0	0	0	0	0	19	1	4.8870636550308
1508	.318735638741679	1	28386.6666666667	48	1	0	0	0	0	0	0	0	0	0	0	0	0	0	0	0	0	0	0	0	0	0	0	21	0	11.1731690622861
1509	.0741840529681578	1	2125.4375	57	2	0	0	1	0	0	0	0	0	0	0	0	1	0	0	0	0	0	0	0	0	0	0	6	0	11.854893908282
1510	.493253968814695	0	8307.69230769231	48	2	0	0	0	0	0	0	0	0	0	0	0	0	0	0	0	0	0	0	0	0	0	0	38	0	10.9541409993155
1511	.472229956555136	0	36188.2352941177	46	0	0	0	0	0	0	0	0	0	0	0	0	0	0	0	0	0	0	0	0	0	0	0	37	0	10.8172484599589
1512	.331621788155936	1	19471.4166666667	50	0	0	0	0	0	0	0	0	0	0	0	0	0	0	0	0	0	0	0	0	0	0	0	28	0	13.9082819986311
1513	.116871428999342	1	20376.9230769231	72	0	1	0	0	0	0	0	0	0	0	0	0	0	0	0	0	0	0	0	0	0	0	0	35	0	13.7522245037645
1514	.23073375046483	1	13580	48	0	0	0	0	0	0	0	0	0	0	0	1	0	0	1	0	0	0	0	0	0	0	0	17	0	12.0985626283368
1515	.438988068260035	1	19538	50	0	0	0	0	0	0	0	0	0	0	0	0	0	0	1	0	0	1	0	0	0	0	0	41	0	13.8918548939083
1516	.371227668052255	1	27400	48	0	0	0	0	0	0	0	0	0	0	0	0	0	0	0	0	0	0	0	0	0	0	0	29	0	13.555099247091
1517	.147578934801337	0	19200	71	5	1	0	1	0	0	0	0	1	0	1	1	1	0	0	0	0	0	0	0	0	0	0	58	2	3.03353867214237
1518	.522461746595329	1	25583.1764705882	51	3	0	0	0	0	1	0	0	0	0	0	0	0	0	1	0	0	0	0	0	0	0	0	62	0	12.2683093771389
1519	.327861579416263	1	0	54	0	0	0	0	0	0	0	0	0	0	0	0	0	0	0	0	0	0	0	0	0	0	0	35	0	7.35386721423682
1520	.382230573123319	0	11200	46	1	0	0	0	0	0	0	0	0	0	0	0	0	0	0	0	0	0	0	0	0	0	0	22	0	9.91375770020534
1521	.180331420946076	0	7272.38095238095	64	1	1	1	1	0	0	0	0	0	0	0	0	0	0	0	0	0	0	0	0	0	0	0	20	0	2.86105407255305
1522	.216195268400485	0	18078.5652173913	52	0	0	0	0	0	0	0	0	0	0	0	0	0	0	0	0	0	0	0	0	0	0	0	16	0	1.64544832306639
1523	.467984701415782	1	4875	52	1	0	0	0	0	0	0	0	1	0	0	0	0	0	1	0	0	1	0	0	0	0	0	49	1	5.99041752224504
1524	.341298633950819	1	0	70	0	0	0	0	0	0	0	0	0	0	0	0	0	0	1	1	1	0	0	0	0	0	0	76	0	13.9192334017796
1525	.253323357371061	0	8532.51612903226	47	1	0	0	0	0	0	0	0	0	0	0	0	0	0	0	0	0	0	0	0	0	0	0	7	0	.752908966461328
1526	.325725304065413	1	27623.0769230769	52	2	0	1	0	0	0	0	0	0	0	0	1	0	0	0	0	0	0	0	0	0	0	0	33	0	11.937029431896
1527	.307830308038166	1	0	51	0	0	0	0	0	0	0	0	0	0	0	0	0	0	0	0	0	0	0	0	0	0	0	25	0	13.5414099931554
1528	.301074245656546	0	0	53	0	0	0	0	0	0	0	0	0	0	0	0	0	0	0	0	0	0	0	0	0	0	0	29	0	11.9479808350445
1529	.258873829806516	0	43061.5384615385	46	0	0	0	0	0	0	0	0	0	0	0	0	0	0	0	0	0	0	0	0	0	0	0	11	0	5.93018480492813
1530	.352749637372762	1	183.117647058824	47	0	0	0	0	0	0	0	0	0	0	0	0	0	0	1	0	0	0	0	0	0	0	0	21	0	10.9897330595483
1531	.338706642384527	0	56392.1538461538	47	2	0	0	0	0	0	0	0	0	0	0	0	0	0	0	0	0	0	0	0	0	0	0	23	0	6.94592744695414
1532	.451689745953394	1	24284.6153846154	48	0	0	1	0	0	0	0	0	0	0	0	0	0	0	0	0	0	0	0	0	0	0	0	32	0	8.60232717316906
1533	.244384102695118	1	6031.57894736842	56	1	1	0	0	0	0	0	0	0	0	0	0	0	0	0	0	0	0	0	0	0	0	0	18	0	9.58521560574949
1534	.108663409266315	1	8861.53846153846	67	2	1	0	0	0	0	0	0	1	0	0	1	0	0	0	0	0	0	0	0	0	0	0	28	1	4.73648186173854
1535	.221059293244615	0	5561.90476190476	60	1	1	0	0	0	0	0	0	1	0	0	1	0	0	0	0	0	0	0	0	0	0	0	36	0	6.88021902806297
1536	.631173540739309	1	27784.6153846154	46	1	0	0	0	0	0	0	0	0	0	0	0	0	0	0	0	0	0	0	0	0	0	0	53	0	12.7857631759069
1537	.093464239430725	0	3635.29411764706	68	1	0	0	0	0	0	0	0	0	0	0	0	0	0	0	0	0	0	0	0	0	0	0	24	0	3.90143737166324
1538	.226156438009326	1	24046.1538461538	49	0	0	0	0	0	0	0	0	0	0	0	0	0	0	0	0	0	0	0	0	0	0	0	11	0	9.45927446954141
1539	.402167839489276	1	57784.6153846154	45	0	0	0	0	0	0	0	0	0	0	0	0	0	0	0	0	0	0	0	0	0	0	0	29	0	1.03490759753593
1540	.278887820466124	1	23628.5714285714	48	1	0	0	0	0	0	0	0	0	0	0	0	0	0	1	0	0	1	0	0	0	0	0	15	0	6.43394934976044
1541	.176929982157883	1	6857.14285714286	53	0	0	0	0	0	0	0	0	0	0	0	0	0	0	0	0	0	0	0	0	0	0	0	10	0	11.129363449692
1542	.224523403392586	1	22476.9230769231	50	0	0	0	0	0	0	0	0	0	0	0	0	0	0	0	0	0	0	0	0	0	0	0	13	0	7.98083504449008
1543	.312361553001321	1	6124.47619047619	48	2	0	0	0	0	0	0	0	1	0	0	0	0	0	0	0	0	0	0	0	0	0	0	19	0	6.49144421629021
1544	.505342422286097	0	21338.4615384615	55	2	0	1	0	0	0	0	0	0	0	0	0	0	0	0	0	0	0	0	0	0	0	0	52	0	10.984257357974
1545	.183203037028661	0	33907.6923076923	52	0	0	0	0	0	0	0	0	0	0	0	0	0	0	0	0	0	0	0	0	0	0	0	12	0	6.4558521560575
1546	.364051181328141	1	31192.8571428571	50	1	0	0	0	0	0	0	0	0	0	0	0	0	0	0	0	0	0	0	0	0	0	0	32	0	8.82135523613963
1547	.196125253726537	0	17942.0769230769	52	1	0	0	0	0	0	0	0	0	0	0	0	0	0	0	0	0	0	0	0	0	0	0	11	0	.818617385352498
1548	.367786594896822	0	33169.2307692308	54	0	0	0	0	0	0	0	0	0	0	0	0	0	0	0	0	0	0	0	0	0	0	0	44	0	13.9575633127995
1549	.177972207954719	1	21088.2352941176	51	0	0	0	0	0	0	0	0	0	0	0	0	0	0	0	0	0	0	0	0	0	0	0	7	0	.577686516084873
1550	.354203312220125	0	39413.3333333333	46	2	1	0	0	0	0	0	0	0	0	0	1	0	0	0	0	0	0	0	0	0	0	0	20	0	1.96030116358658
1551	.375184914903996	1	18829.8823529412	47	0	0	0	0	0	0	0	0	0	0	0	0	0	0	0	0	0	0	0	0	0	0	0	26	1	3.31006160164271
1552	.44702790823946	0	31511.7647058824	47	0	0	0	0	0	0	0	0	0	0	0	0	0	0	0	0	0	0	0	0	0	0	0	36	1	1.90006844626968
1553	.420148802679867	0	3712.14285714286	48	0	0	0	0	0	0	0	0	0	0	0	0	0	0	0	0	0	0	0	0	0	0	0	32	0	9.37713894592745
1554	.380634728528727	1	12808.7692307692	46	1	0	0	0	0	0	0	0	0	0	0	0	0	0	0	0	0	0	0	0	0	0	0	22	0	13.0841889117043
1555	.210868622119048	0	20324.7619047619	49	0	0	0	0	0	0	0	0	0	0	0	0	0	0	0	0	0	0	0	0	0	0	0	8	0	3.87132101300479
1556	.275661208615954	0	20376.9230769231	51	0	0	0	0	0	0	0	0	0	0	0	0	0	0	0	0	0	0	0	0	0	0	0	23	0	12.5941136208077
1557	.221637532904848	1	11260	54	0	0	0	0	0	0	0	0	0	0	0	0	0	0	1	1	1	0	0	0	0	0	0	21	0	12.3422313483915
1558	.575493452850573	0	10382.7647058824	52	1	0	0	0	0	0	0	0	0	0	0	0	0	0	0	0	0	0	0	0	0	0	0	59	0	11.9616700889802
1559	.354164191420264	1	10900	47	0	1	0	0	0	0	0	0	0	0	0	1	0	0	0	0	0	0	0	0	0	0	0	22	1	1.98220396988364
1560	.331214624855502	1	13858.0740740741	45	0	0	0	0	0	0	0	0	0	0	0	0	0	0	0	0	0	0	0	0	0	0	0	15	0	13.4757015742642
1561	.337631997885807	1	20376.9230769231	48	2	0	0	0	0	0	0	0	0	0	0	0	0	0	0	0	0	0	0	0	0	0	0	21	0	6.56810403832991
1562	.516654260767552	1	1764.70588235294	45	1	0	0	0	0	0	0	0	1	0	0	0	0	0	0	0	0	0	0	0	0	0	0	37	0	13.2758384668036
1563	.25665070195302	1	74886.6666666667	46	1	0	0	0	0	0	0	0	0	0	0	0	0	0	0	0	0	0	0	0	0	0	0	13	0	6.23682409308693
1564	.191513210639711	1	1200	55	0	0	0	0	0	0	0	0	0	0	0	0	0	0	0	0	0	0	0	0	0	0	0	17	0	7.26078028747433
1565	.171657871222108	1	23911.7647058824	53	0	0	0	0	0	0	0	0	0	0	0	0	0	0	1	0	0	1	0	0	0	0	0	11	1	7.06639288158795
1566	.319345568716854	0	26722.1578947368	45	0	0	0	0	0	0	0	0	0	0	0	0	0	0	0	0	0	0	0	0	0	0	0	15	0	1.83983572895277
1567	.291427272396799	1	7998.46153846154	45	0	0	0	0	0	0	0	0	0	0	0	0	0	0	0	0	0	0	0	0	0	0	0	9	0	7.1813826146475
1568	.374385687701571	1	18592.3076923077	56	2	0	0	0	0	0	0	0	0	0	0	0	0	0	1	1	1	0	0	0	0	0	0	45	0	12.8870636550308
1569	.173417178341828	0	24023.0769230769	50	0	0	0	0	0	0	0	0	0	0	0	0	0	0	0	0	0	0	0	0	0	0	0	4	0	.410677618069815
1570	.177322518915093	0	23387.5	55	2	0	0	0	0	0	0	0	0	0	0	0	0	0	0	0	0	0	0	0	0	0	0	14	0	5.87268993839836
1571	.221842395518309	1	20856.6875	47	0	0	0	0	0	0	0	0	0	0	0	0	0	0	0	0	0	0	0	0	0	0	0	5	0	12.5612594113621
1572	.0880515532938357	1	8815.38461538462	60	3	0	0	1	0	0	0	0	0	0	0	0	1	0	1	1	1	0	0	0	0	0	0	18	0	12.3394934976044
1573	.306961529761124	0	71.9285714285714	64	1	1	1	1	0	0	1	0	0	0	0	1	0	1	0	0	0	0	0	0	0	0	0	47	0	9.92470910335387
1574	.229745366229973	0	2258.82352941176	62	3	1	0	0	0	0	0	0	0	0	0	0	0	0	0	0	0	0	0	0	0	0	0	27	0	1.86721423682409
1575	.1271638753483	1	4832.23076923077	57	1	0	0	0	0	0	0	0	0	0	0	0	0	0	1	1	1	0	0	0	0	0	0	7	0	11.6577686516085
1576	.361249461747388	0	20376.9230769231	46	2	1	1	0	0	0	0	0	0	0	1	1	0	0	0	0	0	0	0	0	0	0	0	8	0	.676249144421629
1577	.322678257576091	1	13390.3448275862	49	1	0	0	1	0	0	0	0	0	0	0	1	1	0	0	0	0	0	0	0	0	0	0	49	0	9.57426420260096
1578	.278199687112151	1	22660	54	0	0	0	0	0	0	0	0	0	0	0	0	0	0	0	0	0	0	0	0	0	0	0	31	0	2.20396988364134
1579	.411140684603406	1	29215.3846153846	48	0	0	0	0	0	0	0	0	0	0	0	0	0	0	0	0	0	0	0	0	0	0	0	34	0	9.79055441478439
1580	.244252797840953	0	20584.6153846154	48	0	0	0	0	0	0	0	0	0	0	0	0	0	0	0	0	0	0	0	0	0	0	0	11	0	7.72347707049966
1581	.0572715240716842	1	0	78	4	1	1	0	0	1	0	0	1	0	0	0	0	0	0	0	0	0	0	1	0	0	0	31	1	.750171115674196
1582	.135772771449303	1	288.230769230769	59	0	0	0	0	0	0	0	0	0	0	0	0	0	0	1	1	1	0	0	0	0	0	0	15	1	11.7864476386037
1583	.167832061299664	0	5346.66666666667	53	0	0	0	0	0	0	0	0	0	0	0	0	0	0	0	0	0	0	0	0	0	0	0	8	0	13.5386721423682
1584	.32881753141345	0	0	46	1	0	0	0	0	0	0	0	0	0	0	0	0	0	0	0	0	0	0	0	0	0	0	14	0	5.86173853524983
1585	.269319999454293	1	952	46	1	0	0	0	0	0	0	0	0	0	0	0	0	0	0	0	0	0	0	0	0	0	0	6	0	12.0109514031485
1586	.224596358772015	1	2940	54	1	0	0	0	0	0	0	0	1	0	0	0	0	0	1	1	1	0	0	0	0	0	0	22	0	13.7221081451061
1587	.662776578914671	0	15840	46	0	0	0	0	0	0	0	0	0	0	0	0	0	0	0	0	0	0	0	0	0	0	0	57	2	1.3388090349076
1588	.285964053826881	1	20376.9230769231	50	0	0	0	0	0	0	0	0	0	0	0	0	0	0	0	0	0	0	0	0	0	0	0	22	0	10.4750171115674
1589	.362328784249044	0	22088.3846153846	54	0	0	0	0	0	0	0	0	0	0	0	0	0	0	0	0	0	0	0	0	0	0	0	42	0	3.77275838466804
1590	.154115701392004	0	0	53	0	1	0	0	0	0	0	0	0	0	0	1	0	0	0	0	0	0	0	0	0	0	0	4	0	2.68035592060233
1591	.311130027796672	0	19200	62	2	0	1	0	0	0	0	0	0	0	0	0	0	1	0	0	0	0	0	0	0	0	0	53	2	3.37303216974675
1592	.0692460136809694	1	13820	73	4	1	1	1	0	0	0	1	0	0	0	1	0	1	0	0	0	0	1	1	0	0	0	40	0	9.21286789869952
1593	.417059070919237	0	46186.6666666667	55	1	1	0	0	0	0	0	0	0	0	0	0	0	0	0	0	0	0	0	0	0	0	0	43	0	8.91444216290212
1594	.452379329468364	0	50638.4615384615	45	0	0	0	0	0	0	0	0	0	0	0	0	0	0	0	0	0	0	0	0	0	0	0	34	0	.919917864476386
1595	.305851459166898	1	12809.75	57	0	0	0	0	0	0	0	0	0	0	0	0	0	0	0	0	0	0	0	0	0	0	0	41	2	3.94250513347023
1596	.193106474066308	0	16980	48	0	0	0	0	0	0	0	0	0	0	0	0	0	0	0	0	0	0	0	0	0	0	0	2	0	5.57152635181383
1597	.143503797339355	0	20376.9230769231	67	3	1	0	0	0	0	0	0	0	0	0	0	0	0	0	0	0	0	0	0	0	0	0	25	0	6.94592744695414
1598	.301207104396815	1	14520	48	1	0	0	0	0	0	0	0	0	0	0	0	0	0	1	0	0	1	0	0	0	0	0	17	0	6.26146475017112
1599	.302658105321049	0	20716	47	2	0	0	0	0	0	0	0	0	0	0	0	0	0	0	0	0	0	0	0	0	0	0	14	0	4.95824777549624
1600	.430708668507712	0	25215.3846153846	53	1	1	0	0	0	0	1	0	0	0	0	1	0	0	0	0	0	0	1	1	0	0	0	40	0	2.9596167008898
1601	.234472480529659	1	0	48	0	0	0	0	0	0	0	0	0	0	0	0	0	0	0	0	0	0	0	0	0	0	0	7	0	13.3223819301848
1602	.164056436818377	1	13339.3548387097	57	0	0	0	0	0	0	0	0	0	0	0	0	0	0	0	0	0	0	0	0	0	0	0	18	0	6.29158110882957
1603	.226463748952061	0	19923.2666666667	52	3	0	0	0	0	0	0	0	0	0	0	0	1	0	0	0	0	0	0	0	0	0	0	32	0	9.96303901437372
1604	.394250987336743	1	158.260869565217	49	2	0	0	0	0	0	0	0	0	0	0	0	0	0	0	0	0	0	0	0	0	0	0	28	0	13.0485968514716
1605	.337737359332075	1	42000	50	1	0	0	0	0	0	0	0	0	0	0	0	0	0	0	0	0	0	0	0	0	0	0	30	0	2.17659137577002
1606	.4962916400799	1	26907.6923076923	49	0	0	0	0	0	0	0	0	0	0	0	0	0	0	1	1	1	0	0	0	0	0	0	46	0	13.7494866529774
1607	.521902500617007	1	14907.6923076923	49	1	0	0	0	0	0	0	0	0	0	0	0	0	0	0	0	0	0	0	0	0	0	0	46	0	13.4236824093087
1608	.311613150655736	0	10216.8571428571	45	0	0	0	0	0	0	0	0	0	0	0	0	0	0	0	0	0	0	0	0	0	0	0	12	0	.941820670773443
1609	.2421018656667	1	40100	49	0	1	0	0	0	0	0	0	0	0	0	1	0	0	0	0	0	0	0	0	0	0	0	15	0	8.41889117043121
1610	.150078160412382	0	20280	53	0	0	0	0	0	0	0	0	0	0	0	0	0	0	0	0	0	0	0	0	0	0	0	6	0	9.67008898015058
1611	.345477989467221	0	38115.3846153846	50	0	0	0	0	0	0	0	0	0	0	0	0	0	0	0	0	0	0	0	0	0	0	0	32	0	4.8952772073922
1612	.259384013401047	0	26500	48	0	0	0	0	0	0	0	0	0	0	0	0	0	0	0	0	0	0	0	0	0	0	0	14	0	12.8323066392882
1613	.630356403864321	0	309.846153846154	48	0	0	0	0	0	0	0	0	0	0	0	0	0	0	0	0	0	0	0	0	0	0	0	56	0	11.9342915811088
1614	.17786708624096	1	8861.53846153846	52	2	0	0	0	0	0	0	0	0	0	0	0	0	0	0	0	0	0	0	0	0	0	0	5	0	13.5112936344969
1615	.532274958743921	1	2815.38461538462	55	1	1	0	0	0	0	0	0	1	0	0	1	0	0	0	0	0	0	0	0	0	0	0	63	0	12.7200547570157
1616	.279304931244484	0	27892.3076923077	61	2	0	0	0	0	0	0	0	0	0	0	0	0	0	0	0	0	0	0	0	0	0	0	46	1	5.79329226557153
1617	.622439837759425	0	53053.8461538462	48	1	0	0	0	0	0	1	0	0	0	1	0	0	0	0	0	0	0	0	0	0	0	0	47	0	1.98220396988364
1618	.193906230473665	0	24853.8461538462	50	0	0	0	0	0	0	0	0	0	0	0	0	0	0	0	0	0	0	0	0	0	0	0	8	0	10.8884325804244
1619	.0863573256615847	1	5346.66666666667	60	2	1	0	1	0	0	0	0	0	0	0	1	1	0	0	0	0	0	0	0	0	0	0	18	0	12.7857631759069
1620	.482648714360371	0	15356.25	51	4	0	0	0	0	0	0	0	0	0	0	1	0	0	1	1	0	0	0	0	0	0	0	51	0	7.97535934291581
1621	.313035050152983	1	4061.53846153846	55	0	0	0	0	0	0	0	0	0	0	0	0	0	0	0	0	0	0	0	0	0	0	0	36	0	13.9520876112252
1622	.460848064093761	0	25838.4285714286	45	0	0	0	0	0	0	0	0	0	0	0	0	0	0	0	0	0	0	0	0	0	0	0	32	0	1.95482546201232
1623	.160191055414421	0	0	67	2	0	0	0	0	0	1	0	0	0	0	1	0	0	0	0	0	0	1	1	0	0	0	40	0	4.93360711841205
1624	.196788400640913	1	15946.1538461538	49	0	0	0	0	0	0	0	0	0	0	0	0	0	0	1	0	0	1	0	0	0	0	0	5	0	11.6988364134155
1625	.574863313680887	0	19092.1538461538	51	0	0	0	0	0	0	0	0	0	0	0	0	0	0	0	0	0	0	0	0	0	0	0	59	0	10.9733059548255
1626	.400766797644157	0	0	54	0	0	0	0	0	0	0	0	0	0	0	0	0	0	0	0	0	0	0	0	0	0	0	44	0	7.7015742642026
1627	.240948102707454	0	7429	46	0	0	0	0	0	0	0	0	0	0	0	0	0	0	0	0	0	0	0	0	0	0	0	4	0	9.36618754277892
1628	.180050989366404	1	34460	52	4	1	1	0	0	1	0	0	0	0	0	1	0	1	0	0	0	0	0	0	0	0	0	19	1	5.52498288843258
1629	.316868863254753	1	8962.1052631579	46	0	0	0	0	0	0	0	0	0	0	0	0	0	0	0	0	0	0	0	0	0	0	0	15	0	6.28884325804244
1630	.215331244820754	1	93607.6923076923	50	0	0	0	0	0	0	0	0	0	0	0	0	0	0	1	1	1	0	0	0	0	0	0	20	0	12.0985626283368
1631	.128348149131658	1	44515.3846153846	58	0	0	0	0	0	0	0	0	0	0	0	0	0	0	0	0	0	0	0	0	0	0	0	16	0	.744695414099932
1632	.229778221135579	1	30534.5	46	0	0	0	0	0	0	0	0	0	0	0	0	0	0	0	0	0	0	0	0	0	0	0	5	0	7.72621492128679
1633	.328264200953978	0	18392.3076923077	51	1	0	0	0	0	0	1	0	0	0	0	0	0	0	0	0	0	0	0	0	0	0	0	20	0	2.8062970568104
1634	.22030083950684	0	7056.53846153846	49	0	0	0	0	0	0	0	0	0	0	0	0	0	0	0	0	0	0	0	0	0	0	0	8	0	3.76180698151951
1635	.197027970678322	0	20376.9230769231	51	1	0	0	0	0	0	0	0	0	0	0	0	0	0	0	0	0	0	0	0	0	0	0	9	0	7.40041067761807
1636	.100282166184259	1	3835.71428571429	67	4	1	0	1	0	0	0	0	1	0	0	1	1	0	0	0	0	0	0	1	0	0	0	42	1	1.88637919233402
1637	.509887913233266	1	1083.66666666667	48	0	0	0	0	0	0	0	0	0	0	0	0	0	0	0	0	0	0	0	0	0	0	0	42	0	13.9055441478439
1638	.390935508225223	0	9270.92857142857	53	1	0	0	0	0	0	0	0	0	0	0	0	0	0	0	0	0	0	0	0	0	0	0	40	0	9.92470910335387
1639	.305418696891633	1	4840	55	1	0	1	0	0	0	0	0	0	0	1	0	0	0	0	0	0	0	0	0	0	0	0	23	0	6.68583162217659
1640	.149662217491134	0	86523.0769230769	50	1	0	0	0	0	0	0	0	0	0	0	0	0	0	0	0	0	0	0	0	0	0	0	5	0	9.91649555099247
1641	.0395758725237199	0	14261.5384615385	70	1	0	0	0	0	0	0	0	0	0	0	1	0	0	1	1	1	0	0	0	0	0	0	13	0	4.78576317590691
1642	.608292744204932	1	20376.9230769231	52	0	1	1	0	0	0	0	0	0	0	0	0	0	0	0	0	0	0	0	0	0	0	0	50	0	11.2936344969199
1643	.395168570954667	1	32607.6923076923	49	2	0	0	0	0	0	0	0	0	0	0	0	0	0	0	0	0	0	0	0	0	0	0	32	0	4.15058179329227
1644	.0450152013513224	0	715.384615384615	75	0	0	0	0	0	0	0	0	0	0	0	0	0	0	0	0	0	0	0	0	0	0	0	20	0	1.57973990417522
1645	.356287908625954	1	4094.11764705882	45	0	0	0	0	0	0	0	0	0	0	0	0	0	0	0	0	0	0	0	0	0	0	0	17	0	13.596167008898
1646	.198426400053145	1	15115.3846153846	47	0	0	0	0	0	1	0	0	0	0	0	0	0	0	0	0	0	0	0	0	0	0	0	13	0	8.36413415468857
1647	.540569767225743	1	16292.3076923077	45	2	0	0	0	0	0	0	0	0	0	0	0	0	0	0	0	0	0	0	0	0	0	0	37	0	10.8008213552361
1648	.452295651585932	1	13382.3076923077	48	3	1	0	0	0	0	0	0	1	0	0	0	0	0	0	0	0	0	0	0	0	0	0	26	0	13.3798767967146
1649	.29183231259941	1	22920	53	1	0	0	0	0	0	0	0	0	0	0	0	0	0	0	0	0	0	0	0	0	0	0	29	0	9.24024640657084
1650	.365927710851328	1	12323.0769230769	50	3	0	0	0	0	0	0	0	0	0	0	0	0	0	0	0	0	0	0	0	0	0	0	27	0	13.2292950034223
1651	.24826271251702	1	5853.33333333333	58	2	1	0	0	0	0	0	0	0	0	0	0	0	0	1	1	0	0	0	0	0	0	0	22	0	12.3586584531143
1652	.339245309731897	0	24224	51	0	0	0	0	0	0	0	0	0	0	0	0	0	0	0	0	0	0	0	0	0	0	0	32	0	6.52977412731006
1653	.264454640937898	1	29353.8461538462	50	0	0	0	0	0	0	0	0	0	0	0	0	0	0	0	0	0	0	0	0	0	0	0	20	0	12.3805612594114
1654	.445885863122789	1	0	49	0	0	0	0	0	0	0	0	0	0	0	0	0	0	0	0	0	0	0	0	0	0	0	37	0	12.0930869267625
1655	.214605034052529	0	34742.0689655172	46	0	0	0	0	0	0	0	0	0	0	0	0	0	0	0	0	0	0	0	0	0	0	0	3	0	2.93771389459274
1656	.252720464483682	0	705.769230769231	46	0	0	0	0	0	0	0	0	0	0	0	0	0	0	0	0	0	0	0	0	0	0	0	5	0	6.04243668720055
1657	.209315097504737	0	5869.88888888889	49	0	0	0	0	0	0	0	0	0	0	0	0	0	0	0	0	0	0	0	0	0	0	0	6	0	2.8829568788501
1658	.22098161691323	0	20792.3076923077	57	2	1	0	0	0	0	0	0	0	0	0	0	0	0	0	0	0	0	0	0	0	0	0	17	0	2.62012320328542
1659	.167035328266413	1	35015.3846153846	51	1	0	0	0	0	0	0	0	0	0	0	0	0	0	1	1	0	1	0	0	0	0	0	5	0	3.75633127994524
1660	.198091720131734	1	1102.69230769231	48	0	0	0	0	0	0	0	0	0	0	0	0	0	0	0	0	0	0	0	0	0	0	0	1	0	12.4873374401095
1661	.108564349771838	1	15356.25	60	0	0	0	0	0	0	0	0	0	0	0	0	0	0	0	0	0	0	0	0	0	0	0	12	1	3.86584531143053
1662	.174324028753271	0	0	57	1	0	0	0	0	0	0	0	0	0	0	0	0	0	0	0	0	0	0	0	0	0	0	17	0	9.91101984941821
1663	.314891653295187	0	0	50	1	0	0	0	0	0	0	0	0	0	0	0	0	0	0	0	0	0	0	0	0	0	0	22	0	2.91581108829569
1664	.40836458505241	0	0	47	1	1	1	1	0	0	0	0	0	0	0	0	0	0	0	0	0	0	0	0	0	0	0	10	0	4.80219028062971
1665	.127788321454565	1	21560	54	0	0	0	0	0	1	0	0	0	0	0	0	0	0	1	1	1	1	0	0	0	0	0	16	1	3.66324435318275
1666	.162949622556746	1	18306.5333333333	54	0	0	0	0	0	0	0	0	0	0	0	0	0	0	1	0	0	1	0	0	0	0	0	11	0	12.4490075290897
1667	.334534591997742	0	11806.1538461538	49	0	0	0	0	0	0	0	0	0	0	0	0	0	0	0	0	0	0	0	0	0	0	0	25	0	11.9479808350445
1668	.185682337058942	1	12553.8461538462	50	0	0	0	0	0	0	0	0	0	0	0	0	0	0	0	0	0	0	0	0	0	0	0	5	0	11.6331279945243
1669	.113414505778221	1	3670.23529411765	73	1	1	0	0	0	0	0	0	0	0	0	0	0	0	1	1	1	0	0	0	0	0	0	33	0	11.813826146475
1670	.328847380829829	1	33330.7692307692	46	1	0	0	0	0	0	0	0	0	0	0	0	0	0	0	0	0	0	0	0	0	0	0	18	0	10.9650924024641
1671	.231405609778939	1	288.230769230769	49	0	0	0	0	0	0	0	0	0	0	0	0	0	0	0	0	0	0	0	0	0	0	0	9	1	.555783709787817
1672	.217566931523236	1	19200	49	0	0	0	0	0	0	0	0	0	0	0	0	0	0	1	0	0	1	0	0	0	0	0	9	0	7.67967145790554
1673	.150518214140506	1	2778.94736842105	53	0	0	0	0	0	0	0	0	0	0	0	0	0	0	0	0	0	0	0	0	0	0	0	4	0	10.2642026009582
1674	.386741949503123	0	2871.42857142857	47	1	0	0	0	0	0	0	0	0	0	0	0	0	0	0	0	0	0	0	0	0	0	0	24	2	2.43394934976044
1675	.0621053503522295	0	20376.9230769231	79	0	1	0	0	0	0	1	0	0	0	0	1	0	0	0	0	0	0	0	0	0	0	0	33	0	3.95619438740589
1676	.0582569698027598	1	2742.85714285714	66	4	1	0	0	0	0	1	1	0	0	0	1	0	0	0	0	0	0	0	0	0	0	0	5	1	.191649555099247
1677	.408317704741837	0	22898.9473684211	46	0	0	0	0	0	0	0	0	0	0	0	0	0	0	0	0	0	0	0	0	0	0	0	28	0	9.73579739904175
1678	.759732084549502	1	6619.84848484849	45	0	0	0	0	0	0	0	0	0	0	0	0	0	0	0	0	0	0	0	0	0	0	0	67	0	5.51129363449692
1679	.387749763276489	1	23284.6153846154	52	3	1	0	0	0	0	1	0	1	0	0	1	0	0	0	0	0	0	0	0	0	0	0	30	0	13.8316221765914
1680	.273027668608771	0	18225	48	0	0	0	0	0	0	0	0	0	0	0	0	0	0	0	0	0	0	0	0	0	0	0	15	0	8.79671457905544
1681	.263395872991054	1	6624.69230769231	53	1	0	0	0	0	0	0	0	0	0	0	0	0	0	0	0	0	0	0	0	0	0	0	23	0	13.3305954825462
1682	.238469359649119	0	15900	66	0	1	1	0	0	0	1	0	0	0	0	1	0	0	0	0	0	0	1	1	0	0	0	41	0	5.92470910335387
1683	.28456132103035	1	19269.8	55	1	1	0	0	0	0	0	0	0	0	0	1	0	0	0	0	0	0	0	0	0	0	0	32	1	10.9787816563997
1684	.172844957536669	1	5250	53	0	0	0	0	0	0	0	0	0	0	0	0	0	0	1	1	1	0	0	0	0	0	0	9	0	12.6981519507187
1685	.134780947640407	1	4840	55	1	0	0	0	0	0	0	0	0	0	0	0	0	0	0	0	0	0	0	0	0	0	0	4	0	3.88774811772758
1686	.632432491967278	0	28246.1538461538	51	2	0	0	0	0	0	0	0	0	0	0	0	0	0	1	0	0	1	0	0	0	0	0	64	0	5.91375770020534
1687	.603144445836645	0	28453.36	50	0	0	0	0	0	0	0	0	0	0	0	0	0	0	0	0	0	0	0	0	0	0	0	61	0	2.64750171115674
1688	.673681122376277	0	11515.3846153846	57	3	1	0	0	0	0	0	0	1	0	0	0	0	0	0	0	0	0	0	0	0	0	0	74	0	1.94113620807666
1689	.394472803455863	0	15377.35	45	0	0	0	0	0	0	0	0	0	0	0	0	0	0	0	0	0	0	0	0	0	0	0	23	0	8.88432580424367
1690	.375688588282172	1	25907.6923076923	45	0	0	0	0	0	0	0	0	0	0	0	0	0	0	0	0	0	0	0	0	0	0	0	22	0	8.09308692676249
1691	.261716989855757	0	18321.4285714286	45	0	0	0	0	0	0	0	0	0	0	0	0	0	0	0	0	0	0	0	0	0	0	0	6	2	7.80835044490075
1692	.519456192923058	0	3600	46	1	0	0	0	0	0	0	0	0	0	0	0	0	0	0	0	0	0	0	0	0	0	0	37	0	1.93292265571526
1693	.53608337034576	1	25684.6153846154	49	2	1	1	0	0	0	1	0	0	0	1	0	0	0	0	0	0	0	0	0	0	0	0	19	0	12.933607118412
1694	.218857733037866	0	11117.8333333333	52	4	0	0	1	0	0	0	0	0	0	0	0	0	0	0	0	0	0	0	0	0	0	0	9	0	1.74401095140315
1695	.265388055575984	0	22915.3846153846	47	0	0	0	0	0	0	0	0	0	0	0	0	0	0	0	0	0	0	0	0	0	0	0	12	0	1.77686516084873
1696	.315881939855331	0	10799.4736842105	48	0	0	0	0	0	0	0	0	0	0	0	0	0	0	0	0	0	0	0	0	0	0	0	20	0	1.9192334017796
1697	.122303589403623	0	0	60	0	0	0	0	0	0	0	0	0	0	0	0	0	0	0	0	0	0	0	0	0	0	0	14	0	11.8932238193018
1698	.296518091708098	1	12253.8461538462	50	1	0	0	0	0	0	0	0	0	0	0	0	0	0	0	0	0	0	0	0	0	0	0	21	0	12.9965776865161
1699	.0779297386266209	1	6126.41176470588	57	2	0	0	1	0	0	0	0	0	0	0	0	1	0	1	1	1	0	0	0	0	0	0	8	0	13.9657768651609
1700	.301186478820817	1	3692.30769230769	54	1	0	0	0	0	0	0	0	0	1	0	0	0	0	0	0	0	0	0	0	0	0	0	40	0	12.7063655030801
1701	.172465144258516	0	21059.8666666667	49	0	0	0	0	0	0	0	0	0	0	0	0	0	0	0	0	0	0	0	0	0	0	0	1	0	4.22724161533196
1702	.161813699287257	1	113084.615384615	45	0	0	0	0	0	0	0	0	0	0	0	1	0	0	0	0	0	0	0	0	0	0	0	9	0	8.61875427789185
1703	.827434501987505	0	29153.3333333333	47	1	0	0	0	0	0	0	0	0	0	0	0	0	0	0	0	0	0	0	0	0	0	0	85	0	4.98288843258042
1704	.208923601243653	0	1834.44444444444	60	3	0	0	0	0	0	0	0	0	0	0	0	0	0	0	0	0	0	0	0	0	0	0	28	0	6.9596167008898
1705	.373869635476729	1	2739.13043478261	58	1	1	0	0	0	0	0	0	0	0	0	0	0	0	0	0	0	0	0	0	0	0	0	40	1	3.32101300479124
1706	.0980111801740546	1	20376.9230769231	70	3	1	0	0	0	1	0	0	0	0	0	0	0	0	0	0	0	0	1	1	0	0	0	35	0	13.6153319644079
1707	.168526650198397	0	52706.0869565217	49	0	0	0	0	0	0	0	0	0	0	0	0	0	0	0	0	0	0	0	0	0	0	0	4	0	3.89869952087611
1708	.413533254015676	1	14469.2307692308	49	2	0	0	0	0	0	0	0	0	0	0	0	0	0	0	0	0	0	0	0	0	0	0	32	1	9.19917864476386
1709	.258148600250024	0	4513.82352941176	52	0	0	0	0	0	0	0	0	0	0	0	0	0	0	0	0	0	0	0	0	0	0	0	21	0	2.77618069815195
1710	.231552913945712	0	7680	47	0	0	0	0	0	0	0	0	0	0	0	0	0	0	0	0	0	0	0	0	0	0	0	5	0	7.00342231348391
1711	.231916219826523	1	13368.8461538462	59	2	1	1	1	0	0	0	0	0	0	0	0	0	0	0	0	0	0	0	0	0	0	0	16	0	9.02943189596167
1712	.199904901108467	1	20376.9230769231	51	0	0	0	0	0	0	0	0	0	0	0	0	0	0	0	0	0	0	0	0	0	0	0	11	0	12.3449691991786
1713	.0917503728865009	1	20376.9230769231	66	0	0	0	0	0	0	0	0	0	0	0	0	0	0	0	0	0	0	0	0	0	0	0	22	0	5.24572210814511
1714	.199422268830335	1	11740	49	2	0	0	0	0	0	0	0	0	0	0	0	0	0	0	0	0	0	0	0	0	0	0	2	0	6.35181382614647
1715	.304352978209042	1	10730.7692307692	47	0	0	0	0	0	0	0	0	0	0	0	0	0	0	0	0	0	0	0	0	0	0	0	16	0	11.482546201232
1716	.371914639244622	0	22905.8823529412	49	0	0	0	0	0	0	0	0	0	0	0	0	0	0	0	0	0	0	0	0	0	0	0	31	0	4.96098562628337
1717	.313102021160041	1	31300	50	0	0	0	0	0	0	0	0	0	0	0	0	0	0	1	1	1	0	0	0	0	0	0	27	0	13.9411362080767
1718	.398566216992131	0	13384.6153846154	47	1	0	0	1	0	0	0	0	0	0	0	0	0	0	0	0	0	0	0	0	0	0	0	26	0	4.35592060232717
1719	.427964515226055	1	30215.3846153846	50	0	0	0	0	0	0	0	0	0	0	0	0	0	0	0	0	0	0	0	0	0	0	0	41	0	13.0622861054073
1720	.377879280039353	1	36413.3333333333	50	0	0	1	1	0	0	0	0	0	0	0	0	0	0	0	0	0	0	0	0	0	0	0	29	0	12.9801505817933
1721	.257019267941512	1	28684.6153846154	46	0	0	0	0	0	0	0	0	0	0	0	0	0	0	0	0	0	0	0	0	0	0	0	9	1	9.97946611909651
1722	.372886192924527	0	28753.8461538462	45	0	0	0	0	0	0	0	0	0	0	0	0	0	0	0	0	0	0	0	0	0	0	0	22	0	5.98220396988364
1723	.238728037773671	1	18666.0869565217	46	0	0	0	0	0	0	0	0	0	0	0	0	0	0	0	0	0	0	0	0	0	0	0	5	0	13.4373716632444
1724	.280180639290935	0	2047.05882352941	45	2	1	0	0	0	1	0	0	0	0	0	1	0	0	0	0	0	0	0	0	0	0	0	16	0	3.90965092402464
1725	.254674312498002	1	0	51	1	0	0	0	0	0	0	0	0	0	0	0	0	0	0	0	0	0	0	0	0	0	0	16	0	1.97946611909651
1726	.251553652029722	1	31746.1538461538	47	0	0	0	0	0	0	0	0	0	0	0	0	0	0	1	0	0	1	0	0	0	0	0	11	0	8.73921971252567
1727	.595370664440981	0	0	65	1	0	0	0	0	0	0	0	1	0	0	0	0	0	0	0	0	0	0	0	0	0	0	95	1	2.06981519507187
1728	.429054547070875	1	20376.9230769231	49	4	0	0	1	0	0	1	0	1	0	0	0	1	0	1	0	0	1	0	0	0	0	0	44	0	9.38261464750171
1729	.363650921082264	0	40.28	75	4	1	0	1	0	0	0	0	0	0	0	1	0	0	0	0	0	0	0	0	0	0	0	84	0	9.97399041752224
1730	.0944439575825233	1	20376.9230769231	64	0	0	0	0	0	0	0	0	0	0	0	0	0	0	0	0	0	0	0	0	0	0	0	18	0	13.6290212183436
1731	.240730048251309	1	25146.1538461538	48	0	0	0	0	0	0	0	0	0	0	0	0	0	0	0	0	0	0	0	0	0	0	0	11	0	11.5400410677618
1732	.266365882372109	0	2000	50	0	0	0	0	0	0	0	0	0	0	0	0	0	0	0	0	0	0	0	0	0	0	0	17	0	1.75222450376454
1733	.313518108070218	1	27000	49	1	1	0	0	0	0	1	0	0	0	0	1	0	0	0	0	0	0	0	1	0	0	0	16	0	13.0704996577687
1734	.655503328417756	1	28838.4615384615	49	0	0	0	0	0	0	0	0	0	0	0	0	0	0	0	0	0	0	0	0	0	0	0	65	0	13.1882272416153
1735	.244898400924138	0	2320	46	0	0	0	0	0	0	0	0	0	0	0	0	0	0	0	0	0	0	0	0	0	0	0	4	0	12.7392197125257
1736	.29084781716971	1	30646.1538461538	48	0	0	0	0	0	0	0	0	0	0	0	0	0	0	0	0	0	0	0	0	0	0	0	19	0	11.9452429842574
1737	.357074953274427	0	17448.4210526316	52	3	1	0	0	0	0	0	0	0	0	0	0	0	0	0	0	0	0	0	0	0	0	0	22	0	3.93429158110883
1738	.157567481460775	0	0	58	1	0	0	0	0	0	0	0	0	0	0	0	0	0	0	0	0	0	0	0	0	0	0	16	0	12.2436687200548
1739	.484820693957765	1	8805.88235294118	51	0	1	0	0	0	0	0	0	0	0	0	0	0	0	0	0	0	0	0	0	0	0	0	38	0	4.79397672826831
1740	.146192781979435	1	20376.9230769231	67	2	0	1	0	0	0	1	0	0	0	0	0	0	0	0	0	0	0	0	0	0	0	0	22	1	2.5160848733744
1741	.30683229198765	1	52680	45	3	0	0	0	0	0	0	0	0	0	0	0	0	0	0	0	0	0	0	0	0	0	0	12	0	6.65297741273101
1742	.360237378514829	1	16511.2631578947	48	1	1	0	0	0	0	0	0	0	1	0	0	0	0	0	0	0	0	0	0	0	0	0	25	0	12.8569472963723
1743	.56363114599461	0	20376.9230769231	52	3	1	1	0	0	0	1	0	1	0	1	1	0	1	0	0	0	0	1	1	0	0	0	49	0	2.98425735797399
1744	.43968750885647	1	21904.9473684211	47	0	0	0	0	0	0	0	0	0	0	0	0	0	0	1	0	0	1	0	0	0	0	0	34	0	9.97125256673511
1745	.0128159498073941	1	0	88	3	1	0	1	0	0	0	0	0	0	0	1	1	0	0	0	0	0	0	0	0	0	0	28	2	4.48733744010951
1746	.343325735053087	1	7509.16	52	2	0	0	0	0	0	0	0	0	0	0	0	0	0	0	0	0	0	0	0	0	0	0	30	0	11.9671457905544
1747	.236739377391894	0	68523.0769230769	50	1	0	0	0	0	0	0	0	0	0	0	0	0	0	0	0	0	0	0	0	0	0	0	19	0	2.97056810403833
1748	.475035633802195	0	3942.85714285714	45	0	0	0	0	0	0	0	0	0	0	0	0	0	0	0	0	0	0	0	0	0	0	0	31	0	1.68651608487337
1749	.349232478462975	0	14156.25	65	1	1	1	0	0	0	0	0	0	0	0	0	0	1	0	0	0	0	1	1	0	0	0	59	0	8.97741273100616
1750	.208501936988494	0	19175.2941176471	48	0	0	0	0	0	0	0	0	0	0	0	0	0	0	0	0	0	0	0	0	0	0	0	5	0	11.4004106776181
1751	.46709170014433	0	31953.8461538462	47	1	0	0	0	0	0	1	0	0	0	1	0	0	0	0	0	0	0	0	0	0	0	0	24	0	8.86789869952088
1752	.201645644425006	1	54446.6666666667	49	1	0	0	0	0	0	0	0	0	0	0	0	0	0	0	0	0	0	0	0	0	0	0	9	0	4.79397672826831
1753	.482994709925667	1	13038.4615384615	45	0	0	0	0	0	0	0	0	0	0	0	0	0	0	1	1	1	0	0	0	0	0	0	33	0	13.9192334017796
1754	.464518014314107	0	1851.4	46	0	0	0	0	0	0	0	0	0	0	0	0	0	0	0	0	0	0	0	0	0	0	0	32	0	8.74469541409993
1755	.0370629596944933	1	1920	72	0	0	0	0	0	0	0	0	0	0	0	0	0	0	0	0	0	0	0	0	0	0	0	7	0	7.94250513347023
1756	.244020365347499	1	20376.9230769231	47	1	0	0	0	0	0	0	0	0	0	0	0	0	0	0	0	0	0	0	0	0	0	0	7	0	12.870636550308
1757	.115570120626349	0	2400	59	0	0	0	0	0	0	0	0	0	0	0	0	0	0	0	0	0	0	0	0	0	0	0	10	0	12.8870636550308
1758	.330214587766331	0	0	50	1	0	0	0	0	0	0	0	0	0	0	0	0	0	0	0	0	0	0	0	0	0	0	24	0	9.97672826830938
1759	.430017243270411	0	9529.41176470588	45	1	0	0	0	0	0	0	0	0	0	0	0	0	0	0	0	0	0	0	0	0	0	0	25	0	6.93223819301848
1760	.510128895515373	0	11826.2666666667	45	0	0	0	0	1	0	0	0	0	0	0	0	0	0	0	0	0	0	0	0	0	0	0	52	0	2.95140314852841
1761	.364662217333164	0	0	46	0	0	0	0	0	0	0	0	0	0	0	0	0	0	0	0	0	0	0	0	0	0	0	20	0	8.64065708418891
1762	.22308028515184	0	7019.38095238095	48	0	0	0	0	0	0	0	0	0	0	0	0	0	0	0	0	0	0	0	0	0	0	0	6	0	2.65023956194387
1763	.247140445884514	1	17630.5882352941	50	0	0	0	0	0	0	0	0	0	0	0	0	0	0	0	0	0	0	0	0	0	0	0	16	0	8.26009582477755
1764	.149729728320549	0	5066.28571428571	69	2	0	0	0	0	0	1	0	0	0	0	0	0	0	0	0	0	0	0	0	0	0	0	32	0	1.782340862423
1765	.21635856053791	1	20891.7692307692	49	0	0	0	0	0	0	0	0	0	0	0	0	0	0	0	0	0	0	0	0	0	0	0	9	0	13.2566735112936
1766	.300272438872197	0	11030.7692307692	47	1	0	0	0	0	0	0	0	0	0	0	0	0	0	0	0	0	0	0	0	0	0	0	14	0	9.85626283367557
1767	.258967617585968	1	17923.0769230769	46	0	0	0	0	0	0	0	0	0	0	0	0	0	0	1	0	0	1	0	0	0	0	0	8	0	11.3867214236824
1768	.229716525109716	1	70030.7692307692	51	0	0	0	0	0	0	0	0	0	0	0	0	0	0	1	0	0	1	0	0	0	0	0	22	0	7.65503080082136
1769	.624304594335921	1	2101.65	69	5	1	0	1	0	0	0	0	1	0	0	1	1	0	0	0	0	0	0	0	0	0	0	120	1	4.03011635865845
1770	.0325023124340222	0	20376.9230769231	66	1	0	0	0	0	0	0	0	0	0	0	0	1	1	0	0	0	0	0	0	0	0	0	15	0	5.86447638603696
1771	.151471513971786	0	28580	48	0	0	0	0	0	0	0	0	0	0	0	1	0	0	0	0	0	0	0	0	0	0	0	4	0	2.74332648870637
1772	.288278880644021	0	22233.3333333333	51	0	0	0	0	0	0	0	0	0	0	0	0	0	0	0	0	0	0	0	0	0	0	0	25	0	6.92676249144422
1773	.291047933337413	0	17528.3181818182	47	0	0	0	0	0	0	0	0	0	0	0	0	0	0	0	0	0	0	0	0	0	0	0	15	0	12.9226557152635
1774	.668888325346403	0	26984.6153846154	49	1	0	0	0	0	0	0	0	0	0	0	0	0	0	0	0	0	0	0	0	0	0	0	65	0	10.9377138945927
1775	.289783224936906	0	25038.4615384615	52	0	0	0	0	0	0	0	0	0	0	0	0	0	0	0	0	0	0	0	0	0	0	0	28	0	5.782340862423
1776	.113083283458011	0	20376.9230769231	58	0	0	0	0	0	0	0	0	0	0	0	0	0	0	0	0	0	0	0	0	0	0	0	9	0	13.637234770705
1777	.209876433151234	0	5063.95652173913	49	0	0	0	0	0	0	0	0	0	0	0	0	0	0	0	0	0	0	0	0	0	0	0	6	0	5.33607118412047
1778	.314546721874745	1	23653.8461538462	45	0	0	0	0	0	0	0	0	0	0	0	0	0	0	0	0	0	0	0	0	0	0	0	14	0	10.9897330595483
1779	.366890646473892	0	28584.6153846154	52	0	1	0	0	0	0	0	0	0	0	0	0	0	0	0	0	0	0	0	0	0	0	0	29	0	9.82614647501711
1780	.236305841039806	0	7387.61538461538	63	0	0	0	0	0	0	0	0	0	0	0	0	0	0	0	0	0	0	0	0	0	0	0	45	1	9.65639972621492
1781	.41575226539283	1	24692.3076923077	48	0	0	0	0	0	0	0	0	0	0	0	0	0	0	1	0	0	1	0	0	0	0	0	34	0	6.43668720054757
1782	.24970732864447	0	1083.66666666667	50	0	0	0	0	0	0	1	0	0	0	0	0	0	0	1	0	1	1	0	0	0	0	0	6	0	11.9151266255989
1783	.322974691469647	0	21469.2307692308	53	1	0	0	0	0	0	0	0	0	0	0	0	0	0	0	0	0	0	0	0	0	0	0	33	0	4.9637234770705
1784	.265736719528642	0	17943.8095238095	46	0	0	0	0	0	0	0	0	0	0	0	0	0	0	0	0	0	0	0	0	0	0	0	9	0	1.73032169746749
1785	.334496130057347	0	32323.0769230769	48	0	0	0	0	0	0	0	0	0	0	0	0	0	0	0	0	0	0	0	0	0	0	0	25	0	6.8829568788501
1786	.208233525143345	0	95.7894736842105	51	0	0	0	0	0	0	0	0	0	0	0	1	0	0	0	0	0	0	0	0	0	0	0	19	0	13.9520876112252
1787	.266792981631385	1	10065.8823529412	51	1	0	0	0	0	0	0	0	0	0	0	0	0	0	0	0	0	0	0	0	0	0	0	19	0	11.7481177275838
1788	.301131422783228	1	20376.9230769231	63	0	0	0	0	0	0	0	0	0	0	0	0	0	0	1	0	0	1	0	0	0	0	0	56	0	8.20260095824777
1789	.0970751339243258	0	14932	58	1	0	0	0	0	0	0	0	0	0	0	0	0	0	0	0	0	0	0	0	0	0	0	2	0	10.652977412731
1790	.254750469972785	0	43653.8461538462	45	0	0	0	0	0	0	0	0	0	0	0	0	0	0	0	0	0	0	0	0	0	0	0	8	0	5.40177960301164
1791	.322971615027899	1	0	51	0	0	0	0	0	0	0	0	0	0	0	0	0	0	0	0	0	0	0	0	0	0	0	27	0	13.7796030116359
1792	.595805803765576	1	20376.9230769231	51	1	0	1	0	0	0	0	0	1	0	0	0	0	0	0	0	0	0	0	0	0	0	0	57	0	7.99452429842574
1793	.241302097061164	0	21360	51	0	0	0	0	0	0	0	0	0	0	0	0	0	0	0	0	0	0	0	0	0	0	0	18	0	2.97056810403833
1794	.347659122881193	0	20915.7894736842	47	0	1	0	0	1	0	0	0	0	0	1	0	0	0	0	0	0	0	0	0	0	0	0	25	0	3.98631074606434
1795	.414480827971787	1	20376.9230769231	45	2	0	0	0	0	0	0	0	0	0	0	0	0	0	0	0	0	0	0	0	0	0	0	23	0	2.31895961670089
1796	.200145312041882	1	36945.7692307692	52	1	0	0	0	0	0	0	0	0	0	0	0	0	0	0	0	0	0	0	0	0	0	0	14	0	4.20260095824778
1797	.155369604910508	1	0	55	2	0	1	1	0	0	1	0	0	0	0	0	1	0	1	0	0	0	0	0	0	0	0	10	1	6.65845311430527
1798	.300114651998628	1	27646.1538461538	46	0	0	0	0	0	0	0	0	0	0	0	0	0	0	0	0	0	0	0	0	0	0	0	15	0	9.51403148528405
1799	.384893838735449	0	20376.9230769231	55	0	0	0	0	0	0	0	0	0	0	0	0	0	0	0	0	0	0	0	0	0	0	0	47	0	10.9623545516769
1800	.399036033846138	0	1067.07692307692	75	3	1	1	0	0	0	0	0	0	0	1	0	0	0	0	0	0	0	0	0	0	0	0	71	1	.725530458590007
1801	.295281157245654	0	12669.2307692308	47	0	0	0	0	0	0	0	0	0	0	0	0	0	0	0	0	0	0	0	0	0	0	0	15	0	13.9548254620123
1802	.189002395953016	0	17211.5789473684	54	0	0	0	0	0	0	0	0	0	0	0	0	0	0	0	0	0	0	0	0	0	0	0	16	0	1.94387405886379
1803	.172524588778587	1	47469.2307692308	54	3	0	0	0	0	0	0	0	0	0	0	0	0	0	0	0	0	0	0	0	0	0	0	12	0	8.78302532511978
1804	.657975477174774	1	24646.1538461538	54	1	1	0	0	0	0	1	0	0	0	0	1	0	0	0	0	0	0	0	1	0	0	0	69	0	11.9616700889802
1805	.397733489188104	1	0	46	0	0	0	0	0	0	0	0	0	0	0	0	0	0	1	1	1	0	0	0	0	0	0	24	0	13.1362080766598
1806	.218572732230912	1	118.470588235294	55	1	0	1	0	0	0	0	0	0	0	0	0	0	0	1	0	0	1	0	0	0	0	0	14	2	7.43600273785079
1807	.213970365533944	1	26046.1538461538	54	1	0	0	0	0	0	0	0	1	0	0	0	0	0	0	0	0	0	0	0	0	0	0	23	0	4.20260095824778
1808	.265896070035812	0	560.846153846154	45	1	0	0	0	0	0	0	0	0	0	0	0	0	0	0	0	0	0	0	0	0	0	0	3	0	3.49897330595483
1809	.266430136988804	0	18603.2666666667	50	0	0	0	0	0	0	0	0	0	0	0	0	0	0	0	0	0	0	0	0	0	0	0	19	0	9.98494182067077
1810	.143740198029781	1	2200	62	1	0	0	0	0	0	0	0	0	0	0	0	0	0	0	0	0	0	0	0	0	0	0	23	0	12.9801505817933
1811	.376562173480439	0	0	45	0	0	0	0	0	0	0	0	0	0	0	0	0	0	0	0	0	0	0	0	0	0	0	19	0	12.7583846680356
1812	.377958816178798	0	17523.5294117647	51	0	0	0	0	0	0	0	0	0	0	0	0	0	0	0	0	0	0	0	0	0	0	0	36	0	11.772758384668
1813	.204687238048367	1	8029.41176470588	48	0	0	0	0	0	0	0	0	0	0	0	0	0	0	0	0	0	0	0	0	0	0	0	3	0	8.47364818617385
1814	.434263412589692	0	20376.9230769231	48	2	0	0	1	0	0	0	0	0	0	0	0	0	0	0	0	0	0	0	0	0	0	0	32	0	2.85831622176591
1815	.407721360035716	1	18474.0740740741	46	2	1	0	0	0	0	0	0	0	0	0	0	0	0	1	1	0	0	0	0	0	0	0	15	0	11.2881587953457
1816	.204425368016043	1	20833.8461538462	48	1	0	0	0	0	0	0	0	1	0	0	0	0	0	1	0	0	1	0	0	0	0	0	6	0	11.9014373716632
1817	.491088433035758	0	0	53	0	0	0	0	0	0	0	0	0	0	0	0	0	0	0	0	0	0	0	0	0	0	0	52	2	3.77275838466804
1818	.302897074117094	0	26007.6923076923	50	0	0	0	0	0	0	0	0	0	0	0	0	0	0	0	0	0	0	0	0	0	0	0	25	0	7.30732375085558
1819	.3158986070627	0	10273.8461538462	47	1	0	0	0	0	0	0	0	0	0	0	0	0	0	0	0	0	0	0	0	0	0	0	16	0	8.10130047912389
1820	.386070479457779	0	8108.91666666667	56	0	0	1	0	0	0	0	0	0	0	0	0	0	0	0	0	0	0	0	0	0	0	0	42	0	7.84394250513347
1821	.429541648482658	1	26469.2307692308	53	2	0	1	0	0	0	0	0	1	0	0	0	0	0	1	1	1	0	0	0	0	0	0	42	0	13.6919917864476
1822	.42093636227261	1	20376.9230769231	50	0	0	0	0	0	0	0	0	0	0	0	0	0	0	1	0	0	1	0	0	0	0	0	39	0	13.056810403833
1823	.0661416648048768	0	20376.9230769231	75	2	0	0	0	0	0	0	0	0	0	0	0	0	0	0	0	0	0	0	0	0	0	0	31	0	5.91101984941821
1824	.496137710310671	0	17454.1176470588	46	1	0	0	0	0	0	0	0	0	0	0	0	0	0	0	0	0	0	0	0	0	0	0	36	0	6.95414099931554
1825	.040573855433429	1	0	71	0	0	0	0	0	0	0	0	0	0	0	0	0	0	0	0	0	0	0	0	0	0	0	7	0	1.11430527036277
1826	.205124186024512	1	19492.3076923077	58	0	0	0	0	0	0	0	0	0	0	0	0	0	0	0	0	0	0	0	0	0	0	0	29	1	.358658453114305
1827	.223905987543845	1	9694.73684210526	56	5	0	0	1	0	0	0	0	0	0	0	0	0	0	1	1	0	1	0	0	0	0	0	18	0	11.9260780287474
1828	.395090012871493	1	2365.27777777778	46	2	0	0	0	0	0	0	0	0	0	0	0	0	0	0	0	0	0	0	0	0	0	0	21	0	11.0718685831622
1829	.108154233247175	1	13323.5294117647	63	0	0	0	0	0	0	0	0	0	0	0	0	0	0	1	1	1	0	0	0	0	0	0	19	1	1.01300479123888
1830	.385128926824204	1	2200	52	1	0	0	0	0	0	0	0	0	0	0	0	0	0	0	0	0	0	0	0	0	0	0	36	0	13.6919917864476
1831	.149030334942965	1	11400	59	2	1	0	0	0	0	0	0	0	0	0	1	0	0	0	0	0	0	0	0	0	0	0	16	0	10.9514031485284
1832	.276265541535234	1	77576.9230769231	52	2	1	0	0	0	0	0	0	0	0	0	0	0	0	0	0	0	0	0	0	0	0	0	20	0	9.09240246406571
1833	.645336636186235	0	13496.8421052632	48	0	1	0	0	0	0	0	0	0	0	0	0	0	0	0	0	0	0	0	0	0	0	0	50	0	9.84531143052704
1834	.29415402364676	1	2625	63	1	1	0	0	0	0	0	0	1	0	0	0	0	0	0	0	0	0	0	0	0	0	0	45	0	12.5201916495551
1835	.0432463899073893	1	1102.69230769231	71	0	0	0	0	0	0	0	0	0	0	0	1	0	0	0	0	0	0	0	0	0	0	0	18	1	10.2395619438741
1836	.247883651240841	1	0	50	0	0	0	0	0	0	0	0	0	0	0	0	0	0	0	0	0	0	0	0	0	0	0	14	0	13.9219712525667
1837	.38982314542815	1	25315.3846153846	48	0	0	0	0	0	0	0	0	0	0	0	0	0	0	0	0	0	0	0	0	0	0	0	31	0	12.3422313483915
1838	.277917312043608	1	50420	47	3	0	1	1	0	0	0	0	0	0	0	0	1	1	0	0	0	0	1	1	0	0	0	34	0	9.50855578370979
1839	.19363734218613	0	25252.9411764706	62	3	0	0	0	0	0	0	0	1	0	0	0	0	0	0	0	0	0	0	0	0	0	0	36	2	1.9356605065024
1840	.129245932035817	1	3164.6875	64	0	0	0	0	0	0	0	0	0	0	0	0	0	0	0	0	0	0	0	0	0	0	0	26	1	3.20602327173169
1841	.261809754612694	0	27300	47	0	0	0	0	0	0	0	0	0	0	0	0	0	0	0	0	0	0	0	0	0	0	0	12	0	6.51882272416153
1842	.274992501818088	1	17103.3333333333	50	1	1	0	1	0	0	0	0	0	0	0	0	1	0	0	0	0	0	0	0	0	0	0	27	0	12.6570841889117
1843	.28884371659549	0	2641.4	45	0	0	0	0	0	0	0	0	0	0	0	0	0	0	0	0	0	0	0	0	0	0	0	8	0	4.75564681724846
1844	.0306592064194651	1	0	73	1	0	0	1	0	0	0	0	0	0	0	0	1	0	1	1	0	0	0	0	0	0	0	20	1	11.7618069815195
1845	.124701044860644	0	10546.6470588235	61	1	1	0	1	0	0	0	0	0	0	0	1	0	0	0	0	0	0	0	1	0	0	0	18	1	.558521560574949
1846	.127695616589281	0	17841.1764705882	61	0	0	0	0	0	0	0	0	0	0	0	0	0	0	0	0	0	0	0	0	0	0	0	20	0	9.76591375770021
1847	.304415322552685	0	2320	47	0	0	0	0	0	0	0	0	0	0	0	0	0	0	0	0	0	0	0	0	0	0	0	15	0	8.95003422313484
1848	.130277762680125	1	1049.93333333333	74	1	1	0	0	0	0	1	0	1	0	1	1	0	0	1	0	0	1	1	1	0	0	0	41	2	8.32854209445585
1849	.172665474781927	1	26917.6470588235	51	0	0	0	0	0	0	0	0	0	0	0	0	0	1	0	0	0	0	0	0	0	0	0	14	0	13.7604380561259
1850	.467617652165761	0	6035.29411764706	50	1	1	0	0	0	0	0	0	0	0	0	1	0	0	0	0	0	0	1	1	0	0	0	43	0	2.90212183436003
1851	.402167275895893	0	25723.0769230769	50	0	1	0	0	0	0	0	0	0	0	0	0	0	0	0	0	0	0	0	0	0	0	0	28	0	11.9863107460643
1852	.362848801306783	0	25592.3076923077	54	1	0	0	0	0	0	0	0	0	0	0	0	0	0	0	0	0	0	0	0	0	0	0	41	0	2.91581108829569
1853	.287105523583913	0	59.2352941176471	56	3	0	0	0	0	0	0	0	0	0	0	0	0	0	0	0	0	0	0	0	0	0	0	30	0	3.90143737166324
1854	.438063566920082	1	952	54	1	0	0	0	0	0	0	0	0	0	0	0	0	0	0	0	0	0	0	0	0	0	0	47	0	12.7200547570157
1855	.20058264361695	1	39846.1538461538	50	0	0	0	0	0	0	0	0	0	0	0	0	0	0	0	0	0	0	0	0	0	0	0	11	0	13.4455852156058
1856	.27673931575876	0	13043.8095238095	46	0	0	0	0	0	0	0	0	0	0	0	0	0	0	0	0	0	0	0	0	0	0	0	10	0	1.94113620807666
1857	.123583647377524	1	1737.89473684211	48	1	1	0	1	0	0	0	0	0	0	0	1	1	0	0	0	0	0	0	0	0	0	0	1	0	9.74401095140315
1858	.437729282933093	1	23306.6666666667	54	0	0	1	0	0	0	0	0	0	0	0	0	0	0	0	0	0	0	0	0	0	0	0	45	0	13.4483230663929
1859	.286327042933276	1	10109.4838709677	46	0	0	0	0	0	0	0	0	0	0	0	0	0	0	0	0	0	0	0	0	0	0	0	11	0	8.69541409993155
1860	.407500585712461	1	25207.6923076923	50	0	0	0	0	0	0	0	0	0	0	0	0	0	0	1	1	1	0	0	0	0	0	0	38	0	6.97056810403833
1861	.254208768529547	0	16005.8823529412	48	2	0	0	0	0	0	0	0	0	0	0	0	0	0	0	0	0	0	0	0	0	0	0	9	0	.632443531827515
1862	.258187181857631	0	6248.95238095238	46	1	0	0	0	0	0	0	0	0	0	0	0	0	0	0	0	0	0	0	0	0	0	0	5	0	1.83983572895277
1863	.324736892524705	0	2357.14285714286	75	0	1	0	0	0	0	0	0	0	0	0	0	0	0	0	0	0	0	0	0	0	0	0	77	1	.92539356605065
1864	.107222803919935	1	1524.47619047619	59	1	0	0	0	0	0	0	0	1	0	0	0	0	0	0	0	0	0	0	0	0	0	0	9	0	13.0622861054073
1865	.249790832687701	0	37738.4615384615	57	0	0	0	0	0	0	0	0	0	0	0	0	0	0	0	0	0	0	0	0	0	0	0	36	0	9.94387405886379
1866	.35661823129019	0	11829.8	45	2	0	0	0	0	0	0	0	0	0	0	0	0	0	0	0	0	0	0	0	0	0	0	15	0	2.75427789185489
1867	.422492893667853	1	30830.7692307692	45	2	1	0	0	0	0	0	0	0	0	0	1	0	0	1	0	1	0	0	1	0	0	0	27	0	12.2518822724162
1868	.354676290970201	1	43169.2307692308	45	1	0	0	0	0	0	0	0	0	0	0	0	0	0	1	0	0	1	0	0	0	0	0	20	0	6.38193018480493
1869	.212992895000822	0	3917.64705882353	46	0	0	0	0	0	0	0	0	0	0	0	1	0	0	0	0	0	0	0	0	0	0	0	8	0	10.7433264887064
1870	.572356776120195	0	23820.0625	46	0	0	0	0	0	0	0	0	0	0	0	0	0	0	0	0	0	0	0	0	0	0	0	47	0	5.96851471594798
1871	.130639794926383	0	17700	55	0	0	0	0	0	0	0	0	0	0	0	0	0	0	0	0	0	0	0	0	0	0	0	6	0	6.90485968514716
1872	.222303452816874	1	30066.6666666667	51	0	0	0	0	0	0	0	0	0	0	0	0	0	0	0	0	0	0	0	0	0	0	0	16	0	2.22039698836413
1873	.465634968673762	0	23515.3846153846	51	0	0	0	0	0	0	0	0	0	0	0	0	0	0	0	0	0	0	0	0	0	0	0	47	0	1.84531143052704
1874	.251452203920877	0	23026.3157894737	46	1	0	0	0	0	0	0	0	0	0	0	0	0	0	0	0	0	0	0	0	0	0	0	6	0	3.26899383983573
1875	.291720350973075	0	30392.8571428571	50	0	0	0	0	0	0	0	0	0	0	0	0	0	0	0	0	0	0	0	0	0	0	0	24	0	1.95208761122519
1876	.101311231888022	1	8200.7	59	1	0	0	0	0	0	0	0	0	0	0	0	0	0	1	1	1	1	0	0	0	0	0	5	0	8.62696783025325
1877	.19612502261332	1	3092.30769230769	53	1	0	0	1	0	0	0	0	0	0	0	0	0	0	1	1	1	0	0	0	0	0	0	11	0	13.4318959616701
1878	.200144632870045	0	19200	71	0	0	0	0	0	0	0	0	0	0	0	0	0	0	0	0	0	0	0	0	0	0	0	60	1	3.11019849418207
1879	.224003360457133	0	19476.9230769231	53	1	1	0	0	0	0	0	0	1	0	0	0	0	0	0	0	0	0	0	0	0	0	0	12	0	1.83983572895277
1880	.0346702783282562	1	20376.9230769231	78	2	0	0	0	0	0	0	0	0	0	0	0	0	0	0	0	0	0	0	0	0	0	0	19	0	7.95893223819302
1881	.149124765058319	1	0	64	1	0	0	0	0	0	1	0	0	0	1	0	0	0	0	0	0	0	0	0	0	0	0	16	1	11.917864476386
1882	.41877535829698	0	0	46	1	0	0	0	0	0	0	0	0	0	0	0	0	0	0	0	0	0	0	0	0	0	0	25	0	9.92470910335387
1883	.497211725639643	0	17335.7142857143	48	2	0	1	0	0	0	1	0	0	0	0	0	0	0	0	0	0	0	0	0	0	0	0	25	0	.939082819986311
1884	.101273735177403	1	17357.1428571429	72	1	0	0	0	0	0	0	0	0	0	0	0	0	0	1	1	1	0	0	0	0	0	0	38	0	8.20807665982204
1885	.151417233011767	1	1110.66666666667	53	0	0	0	0	0	0	0	0	0	0	0	0	0	0	0	0	0	0	0	0	0	0	0	4	0	9.03490759753593
1886	.221072801359881	0	17372	46	0	0	0	0	0	0	0	0	0	0	0	0	0	0	0	0	0	0	0	0	0	0	0	2	0	5.19096509240246
1887	.225794153332878	1	3807.69230769231	63	3	1	0	0	0	0	0	0	0	0	0	0	0	0	0	0	0	0	0	0	0	0	0	29	0	12.5722108145106
1888	.411551632026513	1	24002.7894736842	47	2	0	0	0	0	0	0	0	0	0	0	0	0	0	0	0	0	0	0	0	0	0	0	28	0	11.2799452429843
1889	.244130500130212	0	25533.3333333333	50	1	0	0	0	0	0	0	0	0	0	0	0	0	0	0	0	0	0	0	0	0	0	0	15	0	1.68104038329911
1890	.270914825231854	1	9380	51	0	0	0	0	0	0	0	0	0	0	0	0	0	0	0	0	0	0	0	0	0	0	0	21	0	4.10403832991102
1891	.27467068244141	1	20806.1538461538	49	0	0	0	0	0	0	0	0	0	0	0	0	0	0	0	0	0	0	0	0	0	0	0	18	0	3.709787816564
1892	.272328827803016	1	14516.75	47	0	0	0	0	0	0	0	0	0	0	0	0	0	0	0	0	0	0	0	0	0	0	0	12	0	13.4209445585216
1893	.205273529349774	1	39784.6153846154	46	0	0	0	0	0	0	0	0	0	0	0	0	0	0	0	0	0	0	0	0	0	0	0	2	0	13.07871321013
1894	.409575085005507	1	1920	50	3	0	0	0	0	0	0	0	0	0	0	0	0	0	0	0	0	0	0	0	0	0	0	31	0	7.0444900752909
1895	.255158376365445	1	20376.9230769231	51	0	0	0	0	0	0	0	0	0	0	0	0	0	0	0	0	0	0	0	0	0	0	0	20	0	13.1827515400411
1896	.179095707689324	1	85240	49	0	0	0	0	0	0	0	0	0	0	0	0	0	0	0	0	0	0	0	0	0	0	0	10	0	13.0102669404517
1897	.254812294441034	0	10500	46	1	0	0	0	0	0	0	0	1	0	0	0	0	0	0	0	0	0	0	0	0	0	0	8	0	9.94661190965092
1898	.173439109380634	0	53800	52	1	0	0	0	0	0	0	0	0	0	0	0	0	0	0	0	0	0	0	0	0	0	0	11	0	2.74332648870637
1899	.265038243378418	0	20300	50	0	0	0	0	0	0	0	0	0	0	0	0	0	0	0	0	0	0	0	0	0	0	0	19	0	.840520191649555
1900	.157690856668419	0	7875	57	0	0	0	0	0	0	0	0	0	0	0	0	0	0	0	0	0	0	0	0	0	0	0	16	0	4.65160848733744
1901	.160374115757629	0	30415.3846153846	52	0	0	0	0	0	0	0	0	0	0	0	0	0	0	0	0	0	0	0	0	0	0	0	7	0	11.7015742642026
1902	.634328064508555	1	792.846153846154	49	0	0	0	0	0	0	0	0	0	0	0	0	0	0	0	0	0	0	0	0	0	0	0	59	0	13.8151950718686
1903	.401912279208942	0	26884.6153846154	58	3	1	1	0	0	0	1	0	0	0	0	1	0	0	1	1	1	0	0	1	0	0	0	40	0	3.92881587953457
1904	.38371618427928	1	13743.75	46	2	0	0	0	0	0	0	0	0	0	0	0	0	0	0	0	0	0	0	0	0	0	0	21	0	12.72553045859
1905	.415795452425676	0	7706	48	2	0	0	0	0	0	0	0	0	0	0	0	0	0	0	0	0	0	0	0	0	0	0	29	0	9.88637919233402
1906	.780161099442651	0	4440	46	1	0	0	0	0	0	0	0	0	0	0	0	0	0	0	0	0	0	0	0	0	0	0	71	0	8.88980150581793
1907	.257805681482696	1	20117.35	48	0	0	0	0	0	0	0	0	0	0	0	0	0	0	0	0	0	0	0	0	0	0	0	13	0	10.7433264887064
1908	.239963290733999	1	38566.6666666667	48	1	0	0	0	0	0	0	0	1	0	0	0	0	0	0	0	0	0	0	0	0	0	0	14	0	4.63244353182752
1909	.256177891583407	1	9223.61538461538	58	0	0	0	0	0	0	0	0	0	0	0	0	0	0	1	1	1	0	0	0	0	0	0	36	0	13.9411362080767
1910	.454843910944573	0	17166.380952381	51	0	0	0	0	0	0	0	0	0	0	0	0	0	0	0	0	0	0	0	0	0	0	0	45	0	12.9691991786448
1911	.525342183618255	1	0	51	0	0	0	0	0	0	0	0	0	0	0	0	0	0	0	0	0	0	0	0	0	0	0	51	0	12.2409308692676
1912	.36196767989677	0	31670.5882352941	47	1	1	0	0	0	0	0	0	1	0	0	0	0	0	0	0	0	0	0	0	0	0	0	18	0	2.26967830253251
1913	.0978260618422405	0	1560	61	1	0	0	0	0	0	0	0	1	0	0	0	0	0	0	0	0	0	1	0	0	0	0	11	1	3.64955509924709
1914	.483171841173284	0	7071.33333333333	54	2	1	0	0	0	0	0	0	0	0	0	0	0	0	0	0	0	0	0	0	0	0	0	42	2	2.2943189596167
1915	.0606967895305541	0	0	73	0	0	0	0	0	0	0	0	0	0	0	0	0	0	0	0	0	0	0	0	0	0	0	24	0	12.974674880219
1916	.473836462441617	1	14931.5172413793	49	0	0	0	0	0	0	0	0	0	0	0	0	0	0	1	0	0	1	0	0	0	0	0	42	0	11.2936344969199
1917	.580083599487218	0	20840	47	0	0	0	0	0	0	0	0	0	0	0	0	0	0	0	0	0	0	0	0	0	0	0	50	2	8.38056125941136
1918	.123839955244051	1	20376.9230769231	57	1	0	0	0	0	0	0	0	0	0	0	0	0	0	1	0	0	1	0	0	0	0	0	8	0	11.5181382614648
1919	.239649078887213	1	22253.3529411765	48	1	0	0	0	0	0	0	0	0	0	0	0	0	0	0	0	0	0	0	0	0	0	0	9	0	11.6659822039699
1920	.348296281920877	0	17723.0769230769	48	0	0	0	0	0	0	0	0	0	0	0	0	0	0	0	0	0	0	0	0	0	0	0	25	0	4.90075290896646
1921	.254086547200465	1	15669.7777777778	46	0	0	0	0	0	0	0	0	0	0	0	0	0	0	1	0	0	1	0	0	0	0	0	7	0	9.2539356605065
1922	.3395387209321	1	48776.9230769231	46	5	0	0	0	0	1	0	0	0	0	0	0	0	0	0	0	0	0	0	0	0	0	0	28	0	5.03764544832307
1923	.336333485564634	1	10387.7631578947	47	3	1	0	1	0	0	0	1	0	0	0	1	1	0	1	1	0	0	0	0	0	0	0	47	0	5.29226557152635
1924	.258032347794832	1	11029.4583333333	47	1	0	0	0	0	0	0	0	1	0	0	0	0	0	0	0	0	0	0	0	0	0	0	11	0	13.4839151266256
1925	.325197288367907	1	20349.4736842105	45	0	0	0	0	0	0	0	0	0	0	0	0	0	0	0	0	0	0	0	0	0	0	0	15	0	8.61601642710472
1926	.350647026612992	0	5962.41666666667	47	2	1	0	0	0	0	0	0	0	0	0	1	0	0	0	0	0	0	0	0	0	0	0	18	0	3.95071868583162
1927	.173533867228057	0	4071.41176470588	64	0	0	0	0	0	0	0	0	0	0	0	0	0	0	0	0	0	0	0	0	0	0	0	36	0	3.92881587953457
1928	.19088372616971	1	21140	50	0	0	0	0	0	0	0	0	0	0	0	0	0	0	1	0	0	1	0	0	0	0	0	7	0	13.7631759069131
1929	.274839569389655	0	19345.2631578947	46	1	0	0	0	0	0	0	0	0	0	0	0	0	0	0	0	0	0	0	0	0	0	0	9	0	3.74811772758385
1930	.302564881275865	1	23339.6666666667	53	0	0	0	0	0	0	0	0	0	0	0	0	0	0	0	0	0	0	0	0	0	0	0	32	0	13.0814510609172
1931	.311286020323864	0	21176.4705882353	51	0	0	0	0	0	0	0	0	0	0	0	0	0	0	0	0	0	0	0	0	0	0	0	28	0	9.89733059548255
1932	.162321364364638	1	22446.1538461538	51	0	0	0	0	0	0	0	0	0	0	0	0	0	0	0	0	0	0	0	0	0	0	0	4	1	3.4798083504449
1933	.177162086453624	0	22407.6923076923	51	0	0	0	0	0	0	0	0	0	0	0	0	0	0	0	0	0	0	0	0	0	0	0	7	0	.0958247775496235
1934	.263664780297681	0	0	47	0	0	0	0	0	0	0	0	0	0	0	0	0	0	0	0	0	0	0	0	0	0	0	9	0	4.84873374401095
1935	.16613337212157	1	21138.4615384615	54	0	0	0	0	0	0	0	0	0	0	0	0	0	0	1	0	0	1	0	0	0	0	0	12	0	9.53867214236824
1936	.219841552091639	1	20376.9230769231	51	0	1	0	0	0	0	0	0	0	0	0	0	0	0	0	0	0	0	0	0	0	0	0	5	0	11.5263518138261
1937	.381982203991751	0	67.1333333333333	49	1	0	0	0	0	0	0	0	0	0	0	0	0	0	0	0	0	0	0	0	0	0	0	28	0	11.8850102669405
1938	.456769071452235	0	8397	50	1	1	1	1	0	0	0	0	0	0	0	0	0	0	0	0	0	0	0	0	0	0	0	24	0	3.97262149212868
1939	.407627880952849	1	6950.875	47	0	1	0	0	0	0	0	0	0	0	0	1	0	0	0	0	0	0	0	0	0	0	0	28	0	11.9233401779603
1940	.30362715216688	0	20376.9230769231	49	2	0	0	0	0	0	0	0	0	0	0	0	0	0	0	0	0	0	0	0	0	0	0	19	0	1.95208761122519
1941	.630359234584453	1	20030.7692307692	45	0	0	0	0	0	0	0	0	0	0	0	0	0	0	0	0	0	0	0	0	0	0	0	51	0	13.5879534565366
1942	.310803583140251	0	6320	45	13	0	0	0	0	0	0	1	1	0	0	1	0	0	0	0	0	0	0	0	0	0	0	18	2	1.35249828884326
1943	.272805664898048	0	13192.7142857143	45	0	0	0	0	0	0	0	0	0	0	0	0	0	0	0	0	0	0	0	0	0	0	0	7	0	3.83572895277207
1944	.251808347529005	0	31669.2307692308	48	1	0	0	0	0	0	0	0	0	0	0	0	0	0	0	0	0	0	0	0	0	0	0	12	0	4.58042436687201
1945	.265805321280366	1	26952.9411764706	48	0	0	0	0	0	0	0	0	0	0	0	0	0	0	0	0	0	0	0	0	0	0	0	15	0	10.0780287474333
1946	.32884710890803	0	22700	51	1	0	0	0	0	0	0	0	0	0	0	0	0	0	1	0	0	1	0	0	0	0	0	29	0	.900752908966461
1947	.202547101104689	1	9450	60	3	0	1	1	0	0	0	0	0	0	0	0	0	0	0	0	0	0	0	0	0	0	0	21	0	10.7515400410678
1948	.591461270886744	0	0	67	4	0	0	0	0	0	0	0	0	0	0	0	0	0	0	0	0	0	0	0	0	0	0	92	2	5.26762491444216
1949	.44527343695867	0	32448.56	45	0	0	0	0	0	0	0	0	0	0	0	0	0	0	0	0	0	0	0	0	0	0	0	31	0	4.83778234086242
1950	.189077605614599	1	7494.85714285714	51	1	0	0	0	0	0	0	0	0	0	0	0	0	0	0	0	0	0	0	0	0	0	0	6	0	11.2662559890486
1951	.167406165762841	1	11943.1578947368	54	1	0	0	1	0	0	0	0	0	0	0	0	0	0	0	0	0	0	0	0	0	0	0	9	0	12.6023271731691
1952	.273320625948693	0	20653.8461538462	45	2	0	0	0	0	0	0	0	0	0	0	0	0	0	0	0	0	0	0	0	0	0	0	5	2	.695414099931554
1953	.505095412529	0	5160.8	50	5	1	0	0	0	0	0	0	0	0	0	0	0	0	0	0	0	0	0	0	0	0	0	30	2	4.17248459958932
1954	.204925688066684	1	44838.4615384615	47	0	0	0	0	0	0	0	0	0	0	0	0	0	0	0	0	0	0	0	0	0	0	0	5	0	13.1553730321697
1955	.622078742537779	1	30946.1538461538	52	1	0	0	0	0	0	0	0	0	0	0	0	0	0	0	0	0	0	0	0	0	0	0	67	0	13.7577002053388
1956	.145359835490714	0	20067.6923076923	62	0	0	0	0	0	0	0	0	0	0	0	0	0	0	0	0	0	0	0	0	0	0	0	27	0	9.96030116358658
1957	.695468840185159	0	5907.69230769231	48	0	0	0	0	0	0	0	0	0	0	0	0	0	0	0	0	0	0	0	0	0	0	0	65	2	6.65845311430527
1958	.271861032940926	1	20376.9230769231	50	0	0	0	0	0	0	0	0	0	0	0	0	0	0	0	0	0	0	0	0	0	0	0	20	0	9.71663244353183
1959	.347688833744902	0	20376.9230769231	57	0	1	0	0	0	0	1	0	0	0	1	1	0	0	0	0	0	0	0	0	0	0	0	34	0	.892539356605065
1960	.206508782336102	1	2953.84615384615	54	0	0	0	0	0	0	1	0	0	0	0	1	0	0	1	0	0	1	0	0	0	0	0	18	0	12.662559890486
1961	.0778273816321744	1	1694.11764705882	67	1	1	0	1	0	0	0	0	0	0	0	1	1	0	0	0	0	0	0	0	0	0	0	33	1	2.83093771389459
1962	.446105170313577	1	20376.9230769231	50	1	0	0	0	0	0	1	0	0	0	0	1	0	0	1	0	0	1	0	0	0	0	0	41	0	10.4229979466119
1963	.245356137817335	0	4232.4	53	1	0	0	0	0	0	0	0	0	0	0	0	0	0	0	0	0	0	0	0	0	0	0	20	0	8.97467488021903
1964	.197043118701648	0	11016.6666666667	48	0	0	0	0	0	0	0	0	0	0	0	0	0	0	0	0	0	0	0	0	0	0	0	2	0	2.362765229295
1965	.0732235313121546	0	20376.9230769231	64	3	1	1	1	0	0	0	0	1	1	1	1	1	0	0	0	0	0	0	0	0	0	0	25	0	2.92128678986995
1966	.291915162789663	0	15777.5	45	0	0	0	0	0	0	0	0	0	0	0	0	0	0	0	0	0	0	0	0	0	0	0	10	0	5.42915811088296
1967	.359325277712736	0	16093.2	52	0	0	0	0	0	0	0	0	0	0	0	0	0	0	0	0	0	0	0	0	0	0	0	36	0	9.44832306639288
1968	.117471640851025	0	19200	71	0	0	0	0	0	0	0	0	0	0	0	0	0	0	0	0	0	0	0	0	0	0	0	42	2	5.40177960301164
1969	.188416616043236	1	10067.45	55	1	0	0	0	0	0	0	0	1	0	0	0	0	0	0	0	0	0	0	0	0	0	0	19	0	1.36618754277892
1970	.169711622745205	1	17303.0769230769	60	0	0	0	0	0	0	0	0	0	0	0	0	0	0	1	1	1	0	0	0	0	0	0	27	0	12.9965776865161
1971	.311897863951693	0	23260	49	5	0	0	0	0	0	0	0	0	0	0	0	0	0	0	0	0	0	0	0	0	0	0	16	0	5.45927446954141
1972	.10510963670205	0	20815.3846153846	59	2	0	0	0	0	0	0	0	0	0	0	0	1	0	0	0	0	0	1	1	0	0	0	27	0	7.93429158110883
1973	.189168662459794	0	5124.46153846154	62	2	1	0	0	0	0	1	0	0	0	0	1	0	1	0	0	0	0	1	1	0	0	0	32	0	4.9555099247091
1974	.222862678138337	0	23492.3076923077	47	1	0	0	0	0	0	0	0	0	0	0	0	0	0	0	0	0	0	0	0	0	0	0	4	0	3.68240930869268
1975	.117629727302759	0	4430.76923076923	61	1	1	1	0	0	0	0	0	0	0	0	1	0	1	0	0	0	0	0	0	0	0	0	15	0	3.88501026694045
1976	.525066925869562	1	0	51	2	0	0	0	0	0	0	0	0	0	0	0	0	0	0	0	0	0	0	0	0	0	0	48	0	13.2046543463381
1977	.181525334795193	1	15600.8235294118	52	1	0	0	0	0	0	0	0	0	0	0	0	0	0	0	0	0	0	0	0	0	0	0	8	0	12.394250513347
1978	.158830573895819	0	36738.4615384615	52	2	1	0	0	0	0	0	0	0	0	0	1	0	0	0	0	0	0	0	0	0	0	0	4	0	5.31690622861054
1979	.30068507738123	0	20376.9230769231	50	3	1	0	1	0	0	0	0	0	0	0	0	1	0	0	0	0	0	0	0	0	0	0	28	0	6.87748117727584
1980	.407688888704367	0	0	50	0	0	0	0	0	0	0	0	0	0	0	0	0	0	1	1	1	0	0	0	0	0	0	35	0	5.96030116358658
1981	.393254153864253	0	11258.8235294118	53	0	0	0	0	0	0	0	0	0	0	0	0	0	0	0	0	0	0	0	0	0	0	0	42	0	11.8932238193018
1982	.420901232601411	0	20376.9230769231	61	0	0	0	0	0	0	0	0	0	0	0	0	0	0	0	0	0	0	0	0	0	0	0	66	0	8.82409308692676
1983	.383567711386444	0	31123.0769230769	58	4	1	1	0	0	0	0	0	0	0	0	0	0	0	0	0	0	0	0	0	0	0	0	34	0	1.95208761122519
1984	.298328811756446	1	46353.3333333333	46	0	0	0	0	0	0	0	0	0	0	0	0	0	0	0	0	0	0	0	0	0	0	0	17	0	11.0527036276523
1985	.420707432915112	1	3411.57894736842	49	1	0	0	0	0	0	0	0	0	0	0	0	0	0	0	0	0	0	0	0	0	0	0	33	0	6.84736481861739
1986	.304556485008337	1	51453.8461538462	45	0	0	0	0	0	0	0	0	0	0	0	0	0	0	0	0	0	0	0	0	0	0	0	16	0	12.5147159479808
1987	.52766518866209	0	2080	51	1	0	0	0	0	0	0	0	0	0	0	1	0	0	0	0	0	0	0	0	0	0	0	59	0	10.8720054757016
1988	.277208322411379	0	36215.3846153846	54	1	0	0	0	0	0	0	0	0	0	0	0	0	0	0	0	0	0	0	0	0	0	0	31	0	9.14442162902122
1989	.549567087595915	1	10476.9230769231	49	0	0	1	0	0	0	0	0	0	0	0	0	0	0	1	1	1	0	0	0	0	0	0	44	0	12.4435318275154
1990	.51421725622276	1	20376.9230769231	48	2	1	0	0	0	0	1	0	0	0	0	0	0	0	0	0	0	0	0	0	0	0	0	24	1	.479123887748118
1991	.271449981634387	1	21623.0769230769	52	0	0	0	0	0	0	0	0	0	0	0	0	0	0	0	0	0	0	0	0	0	0	0	25	0	6.09993155373032
1992	.481912382411541	1	74730.7692307692	47	1	1	1	1	0	0	0	0	0	0	0	0	1	0	0	0	0	0	0	0	0	0	0	46	0	12.3613963039014
1993	.173864970458293	0	20238.4615384615	53	0	0	0	0	0	0	0	0	0	0	0	0	0	0	0	0	0	0	0	0	0	0	0	11	0	4.88432580424367
1994	.226618029010438	0	20376.9230769231	52	0	0	0	0	0	0	0	0	0	0	0	0	0	0	0	0	0	0	0	0	0	0	0	18	0	13.9603011635866
1995	.271376282050075	1	37641.1764705882	50	0	0	0	0	0	0	0	0	0	0	0	0	0	0	0	0	0	0	0	0	0	0	0	22	0	13.8836413415469
1996	.4254468765392	0	39500	46	0	0	0	0	0	0	0	0	0	0	0	0	0	0	0	0	0	0	0	0	0	0	0	32	0	9.97399041752224
1997	.35243790425834	0	29569.2307692308	47	1	0	0	0	0	0	0	0	0	0	0	0	0	0	0	0	0	0	0	0	0	0	0	23	0	7.7700205338809
1998	.0806809354381043	0	0	67	0	0	0	0	0	0	0	0	0	0	0	0	0	0	0	0	0	0	0	0	0	0	0	18	0	12.9582477754962
1999	.220412357446688	0	30630.7692307692	57	1	0	0	0	0	0	0	0	0	0	0	0	0	0	0	0	0	0	0	0	0	0	0	29	0	8.93634496919918
[truncated: 42,117 more rows]
